# Supplementary material for: Liverwort and Hornwort Flora of Hoàng Liên National Park and the Adjacent Areas (North Vietnam, Indochina)
Source: Plants (Basel). 2023 Apr 29;12(9):1841. doi: 10.3390/plants12091841 (PMC10181137; doi:10.3390/plants12091841)
Supplement: Supplementary file 1 [file plants-12-01841-s001.zip]

Archive with 3 entries (3 files):
- Suppl.material_Table S1.xlsx
- Suppl.material_Table S2.xlsx
- Suppl.material_Table S3.xlsx
