# Supplementary material for: Liverwort and Hornwort Flora of Hoàng Liên National Park and the Adjacent Areas (North Vietnam, Indochina)
Source: Plants (Basel). 2023 Apr 29;12(9):1841. doi: 10.3390/plants12091841 (PMC10181137; doi:10.3390/plants12091841)
Supplement: Supplementary file 1 [file plants-12-01841-s001.zip › Suppl.material_Table S1.xlsx]

## Sheet: Table S1
Table S1. Obtained bioclimatic data for collecting localities.
Locality number	Latitude	Longitude	Elevation above sea level, m	BIO1	BIO2	BIO3	BIO4	BIO5	BIO6	BIO7	BIO8	BIO9	BIO10	BIO11	BIO12	BIO13	BIO14	BIO15	BIO16	BIO17	BIO18	BIO19
1	22.420999999999999	103.778999999999996	1325	16.91667	7.66667	38.52596	453.29768	26.00000	6.10000	19.90000	21.88333	11.66667	21.88333	10.75000	2124.00000	445.00000	7.00000	86.92876	1165.00000	53.00000	1165.00000	93.00000
2	22.403055559999999	103.837777799999998	1350	16.97500	7.43333	38.31615	451.53525	25.70000	6.30000	19.40000	21.80000	11.76667	21.80000	10.78333	2113.00000	451.00000	7.00000	87.99878	1166.00000	52.00000	1166.00000	89.00000
3	22.398000000000000	103.784999999999997	1410	16.34583	7.82500	39.32161	442.14589	25.70000	5.80000	19.90000	21.26667	11.26667	21.26667	10.36667	2218.00000	455.00000	5.00000	86.46411	1204.00000	48.00000	1204.00000	98.00000
4	22.356000000000002	103.775999999999996	1800	14.73750	7.82500	39.92347	430.63442	24.00000	4.40000	19.60000	19.55000	9.78333	19.55000	8.91667	2246.00000	448.00000	1.00000	87.05592	1215.00000	36.00000	1215.00000	92.00000
5	22.355666670000002	103.792427799999999	1557	16.15000	7.85000	39.64646	440.82051	25.40000	5.60000	19.80000	21.03333	11.06667	21.03333	10.16667	2335.00000	466.00000	1.00000	86.55217	1254.00000	38.00000	1254.00000	96.00000
6	22.350000000000001	103.847999999999999	1620	16.58333	7.55000	38.91753	449.07143	25.40000	6.00000	19.40000	21.45000	11.45000	21.45000	10.46667	2251.00000	467.00000	3.00000	87.82748	1227.00000	40.00000	1227.00000	91.00000
7	22.349609999999998	103.848420000000004	1620	16.58333	7.55000	38.91753	449.07143	25.40000	6.00000	19.40000	21.45000	11.45000	21.45000	10.46667	2251.00000	467.00000	3.00000	87.82748	1227.00000	40.00000	1227.00000	91.00000
8	22.348611110000000	103.767499999999998	1840	14.32917	7.77500	39.87179	431.51666	23.50000	4.00000	19.50000	19.16667	9.35000	19.16667	8.51667	2160.00000	435.00000	2.00000	87.55024	1177.00000	36.00000	1177.00000	88.00000
9	22.347000000000001	103.766999999999996	1900	14.32917	7.77500	39.87179	431.51666	23.50000	4.00000	19.50000	19.16667	9.35000	19.16667	8.51667	2160.00000	435.00000	2.00000	87.55024	1177.00000	36.00000	1177.00000	88.00000
10	22.341000000000001	103.775999999999996	1995	13.52500	7.81667	40.29210	424.15424	22.80000	3.40000	19.40000	18.33333	8.68333	18.33333	7.85000	2087.00000	428.00000	2.00000	88.43606	1146.00000	35.00000	1146.00000	83.00000
11	22.339611110000000	103.777833299999998	2014	13.52500	7.81667	40.29210	424.15424	22.80000	3.40000	19.40000	18.33333	8.68333	18.33333	7.85000	2087.00000	428.00000	2.00000	88.43606	1146.00000	35.00000	1146.00000	83.00000
12	22.338333330000001	103.777500000000003	2610	13.52500	7.81667	40.29210	424.15424	22.80000	3.40000	19.40000	18.33333	8.68333	18.33333	7.85000	2087.00000	428.00000	2.00000	88.43606	1146.00000	35.00000	1146.00000	83.00000
13	22.335999999999999	103.778999999999996	2060	13.52500	7.81667	40.29210	424.15424	22.80000	3.40000	19.40000	18.33333	8.68333	18.33333	7.85000	2087.00000	428.00000	2.00000	88.43606	1146.00000	35.00000	1146.00000	83.00000
14	22.335419999999999	103.844220000000007	1521	16.47500	7.55000	38.71795	450.48206	25.30000	5.80000	19.50000	21.35000	11.31667	21.35000	10.33333	2294.00000	470.00000	2.00000	87.36153	1244.00000	40.00000	1244.00000	94.00000
15	22.333874999999999	103.846275000000006	1565	16.47500	7.55000	38.71795	450.48206	25.30000	5.80000	19.50000	21.35000	11.31667	21.35000	10.33333	2294.00000	470.00000	2.00000	87.36153	1244.00000	40.00000	1244.00000	94.00000
16	22.326000000000001	103.783000000000001	2210	12.77500	7.83333	40.37801	421.14294	22.20000	2.80000	19.40000	17.58333	8.01667	17.58333	7.18333	2028.00000	419.00000	3.00000	88.70215	1117.00000	35.00000	1117.00000	79.00000
17	22.320000000000000	103.769999999999996	2610	11.65833	7.80000	40.62500	418.59523	21.10000	1.90000	19.20000	16.48333	6.95000	16.48333	6.15000	1945.00000	405.00000	4.00000	88.67137	1072.00000	36.00000	1072.00000	77.00000
18	22.318999999999999	103.787999999999997	2030	13.43333	7.85000	40.46392	420.52095	22.80000	3.40000	19.40000	18.21667	8.68333	18.21667	7.83333	2118.00000	433.00000	2.00000	88.26947	1160.00000	35.00000	1160.00000	83.00000
19	22.313333329999999	103.765555599999999	2030	9.50833	7.80000	39.79592	422.31953	19.30000	-0.30000	19.60000	14.46667	4.80000	14.46667	4.06667	1824.00000	383.00000	5.00000	87.96839	1000.00000	39.00000	1000.00000	76.00000
20	22.313250000000000	103.765277800000007	2821	9.50833	7.80000	39.79592	422.31953	19.30000	-0.30000	19.60000	14.46667	4.80000	14.46667	4.06667	1824.00000	383.00000	5.00000	87.96839	1000.00000	39.00000	1000.00000	76.00000
21	22.312999999999999	103.775999999999996	2610	11.11667	7.86667	40.75993	417.18393	20.70000	1.40000	19.30000	15.96667	6.51667	15.96667	5.66667	1929.00000	403.00000	4.00000	88.50138	1062.00000	37.00000	1062.00000	78.00000
22	22.308888889999999	103.778888899999998	2760	11.11667	7.86667	40.75993	417.18393	20.70000	1.40000	19.30000	15.96667	6.51667	15.96667	5.66667	1929.00000	403.00000	4.00000	88.50138	1062.00000	37.00000	1062.00000	78.00000
23	22.308055560000000	103.776111099999994	2900	9.00000	7.91667	40.39116	423.92645	18.90000	-0.70000	19.60000	14.03333	4.40000	14.03333	3.58333	1822.00000	383.00000	5.00000	87.97581	998.00000	39.00000	998.00000	76.00000
24	22.307777779999999	103.773611099999997	2846	9.31667	7.93333	40.68376	421.69213	19.20000	-0.30000	19.50000	14.30000	4.71667	14.30000	3.90000	1831.00000	384.00000	5.00000	87.77685	1002.00000	40.00000	1002.00000	78.00000
25	22.307500000000001	103.776111099999994	2900	9.00000	7.91667	40.39116	423.92645	18.90000	-0.70000	19.60000	14.03333	4.40000	14.03333	3.58333	1822.00000	383.00000	5.00000	87.97581	998.00000	39.00000	998.00000	76.00000
26	22.304166670000001	103.775000000000006	2030	9.00000	7.91667	40.39116	423.92645	18.90000	-0.70000	19.60000	14.03333	4.40000	14.03333	3.58333	1822.00000	383.00000	5.00000	87.97581	998.00000	39.00000	998.00000	76.00000
27	22.303611109999999	103.775555600000004	3105	9.00000	7.91667	40.39116	423.92645	18.90000	-0.70000	19.60000	14.03333	4.40000	14.03333	3.58333	1822.00000	383.00000	5.00000	87.97581	998.00000	39.00000	998.00000	76.00000
28	22.303055560000001	103.775277799999998	3143	9.00000	7.91667	40.39116	423.92645	18.90000	-0.70000	19.60000	14.03333	4.40000	14.03333	3.58333	1822.00000	383.00000	5.00000	87.97581	998.00000	39.00000	998.00000	76.00000
29	22.303041669999999	103.777369399999998	2957	9.00000	7.91667	40.39116	423.92645	18.90000	-0.70000	19.60000	14.03333	4.40000	14.03333	3.58333	1822.00000	383.00000	5.00000	87.97581	998.00000	39.00000	998.00000	76.00000
30	22.303000000000001	103.775000000000006	3143	9.00000	7.91667	40.39116	423.92645	18.90000	-0.70000	19.60000	14.03333	4.40000	14.03333	3.58333	1822.00000	383.00000	5.00000	87.97581	998.00000	39.00000	998.00000	76.00000
31	22.302191669999999	103.781966699999998	2835	9.00000	7.91667	40.39116	423.92645	18.90000	-0.70000	19.60000	14.03333	4.40000	14.03333	3.58333	1822.00000	383.00000	5.00000	87.97581	998.00000	39.00000	998.00000	76.00000
BIO1 = Annual Mean Temperature
BIO2 = Mean Diurnal Range (Mean of monthly (max temp - min temp))
BIO3 = Isothermality (BIO2/BIO7) (×100)
BIO4 = Temperature Seasonality (standard deviation ×100)
BIO5 = Max Temperature of Warmest Month
BIO6 = Min Temperature of Coldest Month
BIO7 = Temperature Annual Range (BIO5-BIO6)
BIO8 = Mean Temperature of Wettest Quarter
BIO9 = Mean Temperature of Driest Quarter
BIO10 = Mean Temperature of Warmest Quarter
BIO11 = Mean Temperature of Coldest Quarter
BIO12 = Annual Precipitation
BIO13 = Precipitation of Wettest Month
BIO14 = Precipitation of Driest Month
BIO15 = Precipitation Seasonality (Coefficient of Variation)
BIO16 = Precipitation of Wettest Quarter
BIO17 = Precipitation of Driest Quarter
BIO18 = Precipitation of Warmest Quarter
BIO19 = Precipitation of Coldest Quarter
