# Supplementary material for: Liverwort and Hornwort Flora of Hoàng Liên National Park and the Adjacent Areas (North Vietnam, Indochina)
Source: Plants (Basel). 2023 Apr 29;12(9):1841. doi: 10.3390/plants12091841 (PMC10181137; doi:10.3390/plants12091841)
Supplement: Supplementary file 1 [file plants-12-01841-s001.zip › Suppl.material_Table S2.xlsx]

## Sheet: Лист1
Table S2. DCA matrix of taxa distribution in compared floras.
Taxon	Hoang Lien	Xishuangbanna	Beihai: Guangxi	Guilin: Guangxi	ITUR	JIRI	BYSTR	COM
Acanthocoleus yoshinaganus (S.Hatt.) Kruijt	0	0	0	0	0	1	0	0
Acrobolbus ciliatus (Mitt.) Schiffn.	1	0	0	0	0	1	0	0
Acrolejeunea infuscata (Mitt.) Jian Wang bis & Gradst.	1	1	1	0	0	0	0	0
Acrolejeunea pusilla (Steph.) Grolle & Gradst.	0	0	1	1	0	1	0	0
Acrolejeunea pycnoclada (Taylor) Schiffn.	0	0	1	0	0	0	0	0
Acrolejeunea recurvata Gradst.	1	1	0	0	0	0	0	0
Acrolejeunea sandvicensis (Gottsche) Steph.	1	1	1	1	0	1	0	0
Alobiellopsis parvifolia (Steph.) R.M.Schust.	0	0	0	0	1	0	0	0
Anastrophyllum assimile (Mitt.) Steph.	1	0	0	0	0	1	0	0
Anastrophyllum bidens (Reinw., Blume & Nees) Steph.	1	0	0	0	0	0	1	0
Anastrophyllum sphenoloboides R.M. Schust.	0	0	0	0	0	0	1	0
Aneura maxima (Schiffn.) Steph.	1	1	0	0	1	0	0	0
Aneura pinguis (L.) Dumort.	1	0	1	1	1	1	1	1
Anthelia julacea (L.) Dumort.	0	0	0	0	1	0	0	1
Anthelia juratzkana (Limpr.) Trevis.	0	0	0	0	1	0	1	1
Anthoceros angustus (also as Anthoceros formosae Steph.)	1	1	0	0	0	0	0	0
Anthoceros bharadwajii Udar & A.K. Asthana	0	1	0	0	0	0	0	0
Anthoceros punctatus L.	0	1	0	1	0	0	0	0
Asperifolia indosinica Bakalin & A.V. Troitsky (all reports of Calypogeia arguta Nees & Mont. are referred to here)	1	1	0	1	0	0	0	0
Asterella cruciata (Stephani) Horik. (also as Asterella mitsuminensis Shimizu & S. Hatt.)	1	1	0	0	0	0	0	0
Asterella leptophylla (also as Asterella yoshinagana (Horik.) Horik.)	0	1	1	0	0	1	0	0
Asterella multiflora (Steph.) Pandé, K.P. Srivast. & Sultan Khan	0	1	0	0	0	0	0	0
Asterella wallichiana (Lehm. & Lindenb.) Grolle	1	0	1	0	0	0	0	0
Barbilophozia barbata (Schmidel ex Schreb.) Loeske	0	0	0	0	1	0	1	0
Barbilophozia hatcheri (A.Evans) Loeske	0	0	0	0	1	0	1	1
Barbilophozia lycopodioides (Wallr.) Loeske	0	0	0	0	0	0	1	0
Barbilophozia rubescens (R.M. Schust. et Damsh.) Karttunen et Söderström	0	0	0	0	0	0	1	0
Bazzania albifolia Horik. also as B. semiopaca N. Kitag.	0	1	1	1	0	0	0	0
Bazzania angustifolia Horik.	1	0	0	0	0	0	0	0
Bazzania angustistipula N. Kitag.	1	0	0	0	0	0	0	0
Bazzania assamica (Steph.) S. Hatt.	0	1	0	0	0	0	0	0
Bazzania bilobata N. Kitag.	0	1	0	0	0	0	0	0
Bazzania conophylla (Sande Lac.) Schiffn.	0	1	1	0	0	0	0	0
Bazzania debilis N. Kitag.	0	1	0	0	0	0	0	0
Bazzania denudata (Lindenb. et Gottsche) Trevis.	0	0	0	0	1	1	0	0
Bazzania faurieana (Steph.) S. Hatt.	1	0	0	1	0	0	0	0
Bazzania himalayana (Mitt.) Schiffn.	1	0	1	1	0	0	0	0
Bazzania imbricata(Mitt.) S. Hatt.	0	0	0	0	0	1	0	0
Bazzania intermedia (Gottsche & Lindenb.) Trevis.	1	0	0	0	0	0	0	0
Bazzania japonica (Sande Lac.) Lindb.	1	0	0	1	0	0	0	0
Bazzania mayebarae S. Hatt.	1	0	0	1	0	0	0	0
Bazzania oshimensis (Stephani) Horik.	1	1	1	1	0	0	0	0
Bazzania ovistipula (Steph.) Abeyw.	1	0	1	1	0	0	0	0
Bazzania parabidentula Bakalin	0	0	0	0	0	1	0	0
Bazzania pearsonii Steph.	1	0	0	1	0	0	0	0
Bazzania praerupta (Reinw., Blume & Nees) Trevis.	1	0	0	1	0	0	0	0
Bazzania recurvolimbata (Steph.) N. Kitag.	1	0	0	0	0	0	0	0
Bazzania sikkimensis Schiffn.	0	0	0	1	0	0	0	0
Bazzania tricrenata (Wahlenb.) Lindb.	0	0	0	1	0	1	0	0
Bazzania tridens (Reinw., Blume & Nees) Trevis.	1	1	1	1	0	0	0	0
Bazzania trilobata (L.) Gray	0	0	0	1	1	1	0	0
Bazzania uncigera (Reinw., Blume & Nees) Trevis.	1	0	0	0	0	0	0	0
Bazzania vietnamica Pócs	0	1	0	1	0	0	0	0
Bazzania yakushimensis Horik.	1	0	0	0	0	0	0	0
Bazzania yoshinagana (Steph.) Yasuda	0	1	1	1	0	0	0	0
Blasia pusilla L.	0	1	0	0	1	0	1	1
Blepharostoma minus Horik.	1	0	1	0	0	1	0	0
Blepharostoma neglectum Vilnet et Bakalin	0	0	0	0	1	0	0	0
Blepharostoma trichophyllum (L.) Dumort. var. trichophyllum	0	0	0	0	0	1	1	1
Blepharostoma trichophyllum s.l.	0	0	1	1	0	0	0	0
Calycularia crispula Mitt.	1	0	0	1	0	0	0	0
Calycularia laxa Lindb. et Arnell	0	0	0	0	1	1	1	1
Calypogeia aeruginosa Mitt.	1	0	0	0	0	0	0	0
Calypogeia angusta Steph.	0	0	0	0	0	1	0	0
Calypogeia apiculata (Steph.) Steph.	1	0	0	0	0	0	0	0
Asperifolia arguta (Nees & Mont.) A.V. Troitsky, Bakalin & Maltseva	0	0	0	0	1	1	0	0
Calypogeia cuspidata (Steph.) Steph.	1	0	0	0	0	0	0	0
Calypogeia granulata Inoue	1	0	0	0	0	0	0	0
Calypogeia integristipula Steph.	0	0	0	0	1	0	1	1
Calypogeia japonica Steph.	1	0	0	0	1	0	0	0
Calypogeia kamchatica Bakalin, Troizk. et Maltseva	0	0	0	0	1	0	0	0
Calypogeia lunata Mitt.	1	0	0	0	0	0	0	0
Calypogeia muelleriana (Schiffn.) Müll.Frib.	0	0	0	0	1	0	1	1
Calypogeia pseudocuspidata Bakalin, Frank Müll. & A.V. Troitsky	1	0	0	0	0	0	0	0
Calypogeia sinensis Bakalin & Buczk. (reports of C. trichomanis are referred to here)	1	0	0	0	0	0	0	0
Calypogeia sphagnicola (Arnell & J. Perss.) Warnst. & Loeske (doubtful report)	0	0	1	1	1	0	1	1
Calypogeia subalpina H. Inoue	0	0	0	0	1	0	0	0
Calypogeia suecica (Arnell et J.Perss.) Müll.Frib.	0	0	0	0	1	0	0	0
Calypogeia tosana (Steph.) Steph.	1	1	1	0	1	1	0	0
Calypogeia vietnamica Bakalin	1	0	0	0	0	0	0	0
Calypogeia orientalis Buczk. & Bakalin	0	0	0	0	1	1	0	0
Caudalejeunea recurvistipula (Gottsche) Schiffn. (should be synonym of C. Reniloba (Gottsche) Steph.)	0	1	0	0	0	0	0	0
Caudalejeunea reniloba (Gottsche) Steph.	0	1	0	0	0	0	0	0
Cephalozia albula Steph.	1	0	0	0	0	0	0	0
Cephalozia ambigua C. Mass.	0	0	0	0	0	0	0	1
Cephalozia bicuspidata (L.) Dumort.	0	0	1	1	1	1	1	1
Cephalozia conchata (Grolle & Váňa) Váňa	1	0	0	0	0	0	0	0
Cephalozia hamatiloba Steph.	1	0	1	1	0	0	0	0
Cephalozia lacinulata (J.B. Jack ex Gottsche & Rabenh.) Spruce	0	1	1	0	0	0	0	0
Cephalozia macounii (Austin) Austin	0	0	0	1	0	0	0	0
Cephalozia otaruensis Steph.	0	0	0	0	1	1	0	0
Cephalozia siamensis N. Kitag.	1	0	0	0	0	0	0	0
Cephaloziella arctogena (R.M.Schust.) Konstant.	0	0	0	0	0	0	1	0
Cephaloziella divaricata (Sm.) Schiffn.	0	0	0	1	1	1	1	1
Cephaloziella elachista (J.B.Jack ex Gottsche et Rabenh.) Schiffn.	0	0	0	0	1	0	0	1
Cephaloziella elegans (Heeg.) Schiffn.	0	0	0	0	0	0	1	0
Cephaloziella hampeana (Nees) Schiffn. ex Loeske	0	0	0	0	0	1	0	0
Cephaloziella massalongoi (Spruce) Müll. Frib.	0	0	0	0	0	1	0	0
Cephaloziella microphylla (Steph.) Douin	0	0	1	0	0	1	0	0
Cephaloziella rubella (Nees) Warnst.	0	0	0	0	0	0	1	0
Cephaloziella spinicaulis Douin	0	0	0	0	0	1	0	0
Cephaloziella spinigera (Lindb.) Jørg.	0	0	0	0	0	1	1	1
Cephaloziella uncinata R.M.Schust.	0	0	0	0	1	0	1	1
Cephaloziella varians (Gottsche) Steph.	0	0	0	0	0	1	1	1
Cephaloziella willisana (Stephani) N. Kitag. (including all reports of Cylindrocolea kiaeri (Austin) Váňa in EA)	1	0	0	1	0	1	0	0
Cephaloziopsis exigua (Inoue) R.M. Schust. & Inoue	1	0	0	0	0	0	0	0
Cheilolejeunea ceylanica (Gottsche) R.M. Schust. & Kachroo	0	0	0	1	0	0	0	0
Cheilolejeunea eximia (Jovet-Ast & Tixier) R.L. Zhu & M.L. So	0	1	0	1	0	0	0	0
Cheilolejeunea imbricata (Nees) S. Hatt.	1	0	0	0	0	0	0	0
Cheilolejeunea intertexta (Lindenb.) Steph.	0	1	0	0	0	0	0	0
Cheilolejeunea krakakammae (Lindenb.) R.M. Schust.	0	1	0	0	0	0	0	0
Cheilolejeunea obtusifolia (Steph.) S.Hatt.	0	0	0	0	1	1	0	0
Cheilolejeunea obtusilobula (S. Hatt.) S. Hatt.	0	0	1	0	0	0	0	0
Cheilolejeunea osumiensis (S. Hatt.) Mizut.	0	0	1	1	0	0	0	0
Cheilolejeunea pluriplicata (Pearson) R.M. Schust.	0	1	1	0	0	0	0	0
Cheilolejeunea ryukyuensis Mizut.	0	0	1	1	0	0	0	0
Cheilolejeunea subopaca (Mitt.) Mizut.	1	0	0	0	0	0	0	0
Cheilolejeunea trapezia (Nees) Kachroo & R.M. Schust.	0	1	1	1	0	0	0	0
Cheilolejeunea trifaria (Reinw., Blume & Nees) Mizut.	0	1	1	0	0	0	0	0
Cheilolejeunea vittata (Steph. ex G. Hoffm.) R.M. Schust. & Kachroo	0	1	0	0	0	0	0	0
Chiloscyphus japonicus Steph.	0	1	0	0	0	0	0	0
Chiloscyphus pallescens (Ehrh.) Dumort. var. fragilis (A.Roth) Müll.Frib.	0	0	0	0	1	1	1	1
Chiloscyphus polyanthos (L.) Corda	1	1	0	1	1	1	1	1
Chiloscyphus polyanthos (L.) Corda var. rivularis (Schrad.) Lindb. et Arnell	0	0	0	0	1	0	0	1
Cladopodiella fluitans (Nees) H. Buch	0	0	0	0	1	0	0	1
Cladopodiella francisci (Hook.) Jørg.	0	0	0	0	1	0	1	1
Clevea hyalina (Sommerf.) Lindb.	0	0	0	0	0	0	0	1
Cololejeunea aequabilis (Sande Lac.) Schiffn.	0	1	0	0	0	0	0	0
Cololejeunea albodentata P.C. Chen & P.C. Wu	0	1	0	0	0	0	0	0
Cololejeunea appressa (A. Evans) Benedix	1	1	0	1	0	0	0	0
Cololejeunea bhutanica Grolle & Mizut.	0	0	0	1	0	0	0	0
Cololejeunea denticulata (Horik.) S. Hatt.	1	0	0	0	0	0	0	0
Cololejeunea dozyana (Sande Lac.) Schiffn.	1	0	0	0	0	0	0	0
Cololejeunea floccosa (Lehm. & Lindenb.) Schiffn.	0	1	1	0	0	0	0	0
Cololejeunea gottschei (Steph.) Pandé, K.P. Srivast. & Ahmad	0	1	0	0	0	0	0	0
Cololejeunea haskarliana (Lehm.) Schiffn.	1	0	0	1	0	0	0	0
Cololejeunea horikawana (S. Hatt.) Mizut.	0	1	0	0	0	0	0	0
Cololejeunea indica Pandé & R.N. Misra	1	0	0	0	0	0	0	0
Cololejeunea inflata Steph.	0	1	0	0	0	0	0	0
Cololejeunea kodamae Kamim.	0	0	0	1	0	0	0	0
Cololejeunea lanciloba Steph.	0	1	0	0	0	0	0	0
Cololejeunea latilobula (Herzog) Tixier	0	1	1	0	0	0	0	0
Cololejeunea longifolia (Mitt.) Benedix ex Mizut.	0	1	1	0	0	1	0	0
Cololejeunea macounii (Spruce) A. Evans	0	0	0	1	0	1	0	0
Cololejeunea madothecoides (Steph.) Benedix	0	0	0	1	0	0	0	0
Cololejeunea ocellata (Horik.) Benedix	0	0	0	1	0	0	0	0
Cololejeunea ocelloides (Horik.) Mizut.	0	1	0	1	0	0	0	0
Cololejeunea ornata A. Evans	0	0	1	0	0	0	0	0
Cololejeunea peraffinis (Schiffn.) Schiffn.	1	0	0	1	0	0	0	0
Cololejeunea planissima (Mitt.) Abeyw. (also as Pedinolejeunea aoshimensis (Horik.) P.C. Chen & P.C. Wu)	0	1	1	1	0	0	0	0
Cololejeunea pseudocristallina P.C. Chen & P.C. Wu	0	1	0	0	0	0	0	0
Cololejeunea pseudofloccosa (Horik.) Benedix	0	1	0	1	0	0	0	0
Cololejeunea raduliloba Steph.	0	1	1	0	0	0	0	0
Cololejeunea rotundilobula (P.C. Wu & P.J. Lin) Piippo	0	0	0	1	0	0	0	0
Cololejeunea schmidtii Steph.	1	0	0	0	0	0	0	0
Cololejeunea schwabei Herzog	0	1	0	0	0	0	0	0
Cololejeunea serrulata Steph.	0	1	0	0	0	0	0	0
Cololejeunea spinosa (Horik.) Pandé & R.N. Misra	0	1	0	1	0	0	0	0
Cololejeunea tenella Benedix	0	1	0	1	0	0	0	0
Cololejeunea trichomanis (Gottsche) Besch. (also as Leptocolea dolichostyla Herzog)	0	1	0	0	0	0	0	0
Cololejeunea yakusimensis (S. Hatt.) Mizut.	1	1	0	0	0	0	0	0
Colura acroloba (Prantl) Jovet-Astalso as Colura corynephora K.I. Goebel	0	1	0	0	0	0	0	0
Colura tenuicornis (A. Evans) Steph.	0	1	1	1	0	0	0	0
Conocephalum japonicum (Thunb.) Grolle	1	1	1	0	1	1	1	1
Conocephalum salebrosum Szweyk., Buczk. & Odrzyk. (all reports of C. conicum are referred to here)	1	0	1	0	1	1	1	1
Corsinia coriandrina (Spreng.) Lindb.	0	0	1	0	0	0	0	0
Crossocalyx hellerianus (Nees ex Lindenb.) Meyl.	0	0	0	0	1	0	0	0
Cryptocolea imbricata R.M.Schust.	0	0	0	0	0	0	1	0
Cryptocoleopsis imbricata Amakawa	0	0	0	0	1	0	1	0
Cryptolophocolea compacta (Mitt.) L. Söderstr. (also as Chiloscyphus integristipulus (Steph.) J.J. Engel & R.M. Schust.)	0	0	0	1	0	0	0	0
Cryptolophocolea sikkimensis (Steph.) Bakalin & Maltseva	1	0	0	0	0	0	0	0
Cryptolophocolea compacta (Mitt.) L.Söderstr.	0	0	0	0	0	1	0	0
Cyathodium aureonitens (Griff.) Mitt.	0	0	1	1	0	0	0	0
Cyathodium cavernarum Kunze	1	0	1	1	0	0	0	0
Cyathodium smaragdinum Schiffn.	0	0	1	1	0	0	0	0
Cylindrocolea recurvifolia (Steph.) Inoue	1	0	0	1	0	1	0	0
Delavayella serrata Steph.	1	0	0	0	0	0	0	0
Dendroceros japonicus Steph.	0	1	0	0	0	0	0	0
Dinckleria singularis (Schiffn.) M.A.M. Renner, Schäf.-Verw. & Heinrichs (= Plagiochila s.)	0	0	1	0	0	0	0	0
Diplophyllum albicans (L.) Dumort.	1	0	0	0	1	1	1	1
Diplophyllum andrewsii A.Evans	0	0	0	0	1	0	0	0
Diplophyllum taxifolium (Wahlenb.) Dumort.	1	0	0	0	1	1	1	1
Diplophyllum trollii Grolle (reports of D. apiculatum (A. Evans) Steph. in [Guangxi] belong to here)	1	0	0	1	0	0	0	0
Douinia imbricata (M. Howe) Konstant. & Vilnet	0	0	0	0	0	0	0	1
Douinia plicata (Lindb.) Konstant. et Vilnet	0	0	0	0	1	1	1	1
Drepanolejeunea angustifolia (Mitt.) Grolle	1	0	0	1	0	1	0	0
Drepanolejeunea commutata Grolle & R.L. Zhu	1	0	0	1	0	0	0	0
Drepanolejeunea erecta (Steph.) Mizut.	0	1	0	0	0	0	0	0
Drepanolejeunea foliicola Horik.	0	0	0	1	0	0	0	0
Drepanolejeunea herzogii R.L. Zhu & M. L. So	1	0	0	0	0	0	0	0
Drepanolejeunea pentadactyla (Mont.) Steph.	0	1	0	0	0	0	0	0
Drepanolejeunea spicata (Steph.) Grolle & R.L. Zhu	0	1	1	0	0	0	0	0
Drepanolejeunea ternatensis (Gottsche) Steph.	1	0	0	0	0	0	0	0
Drepanolejeunea vesiculosa (Mitt.) Steph.	0	1	0	0	0	0	0	0
Dumortiera hirsuta (Sw.) Nees	1	1	1	0	0	0	0	0
Endogemma caespiticia (Lindenb.) Konstant., Vilnet et A.V.Troitsky	0	0	0	0	1	0	1	0
Eremonotus myriocarpus (Carrington) Lindb. et Kaal. ex Pearson	0	0	0	0	1	0	0	1
Folioceros fuciformis (Mont.) D.C. Bhardwaj	0	1	0	0	0	0	0	0
Fossombronia alaskana Steere et Inoue	0	0	0	0	1	0	0	0
Frullania amplicrania Steph.	0	0	1	1	0	0	0	0
Frullania apiculata (Reinw., Blume & Nees) Dumort.	1	0	1	1	0	0	0	0
Frullania appendiculata Steph.	0	0	0	0	1	1	0	0
Frullania austinii J.J. Atwood, Vilnet, Mamontov & Konstant.	0	0	0	0	1	0	1	0
Frullania berthoumieui Steph.	0	1	1	0	0	0	0	0
Frullania bhutanensis S. Hatt. (also as Frullania sinosphaerantha S. Hatt. & P.J. Lin)	0	0	1	0	0	0	0	0
Frullania bolanderi Austin (doubtful, probably F. austinii J.J. Atwood, Vilnet, Mamontov & Konstant.)	0	0	1	0	0	0	0	0
Frullania changii S. Hatt. & C. Gao	0	0	0	1	0	0	0	0
Frullania davurica Hampe ex Gottsche, Lindenb. & Nees	0	1	0	0	1	1	0	0
Frullania densiloba Steph. ex A. Evans	0	0	0	1	0	1	0	0
Frullania dilatata (L.) Dumort.	0	0	0	0	0	0	1	0
Frullania diversitexta Steph.	0	0	0	0	0	1	0	0
Frullania ericoides (Nees) Mont.	1	1	1	1	0	1	0	0
Frullania evelynae S. Hatt. & Thaithong	0	1	0	0	0	0	0	0
Frullania fauriana Steph.	0	0	0	0	0	1	0	0
Frullania fuscovirens Steph.	0	1	0	0	0	0	0	0
Frullania gaudichaudii (Nees & Mont.) Nees & Mont.	0	1	0	0	0	0	0	0
Frullania hamatiloba Steph.	0	0	0	0	0	1	0	0
Frullania handel-mazzettii S. Hatt.	0	1	0	0	0	0	0	0
Frullania inflata Gottsche	0	0	0	0	1	1	0	0
Frullania inflexa Mitt.	0	0	1	0	0	0	0	0
Frullania kagoshimensis Steph.	0	0	1	1	0	1	0	0
Frullania kashyapii Verd.	0	1	0	0	0	0	0	0
Frullania linii S. Hatt.	0	1	1	1	0	0	0	0
Frullania meyeniana Lindenb.	1	0	0	0	0	0	0	0
Frullania moniliata (Reinw., Blume & Nees) Mont. (including all reports of F. tamarisci (L.) Dumort. from EA)	1	0	1	1	0	0	0	0
Frullania monocera (Hook. f. & Taylor) Gottsche, Lindenb. & Nees	0	0	1	0	0	0	0	0
Frullania motoyana Steph.	1	0	0	1	0	0	0	0
Frullania muscicola Steph.	0	1	1	1	1	1	0	0
Frullania nepalensis (Spreng.) Lehm. & Lindenb.	1	1	0	1	0	0	0	0
Frullania neurota Taylor	0	1	1	0	0	0	0	0
Frullania nodulosa (Reinw., Blume & Nees) Nees	0	0	1	0	0	0	0	0
Frullania obscura (Sw.) Dumort. (also as F. arecae (Spreng.) Gottsche)	1	1	0	0	0	0	0	0
Frullania orientalis Sande Lac.	0	1	0	0	0	0	0	0
Frullania pallidevirens Steph.	0	0	1	1	0	0	0	0
Frullania parvistipula Steph.	0	1	0	0	0	1	0	0
Frullania pedicellata Steph.	0	0	0	0	0	1	0	0
Frullania physantha Mitt.	0	1	0	0	0	0	0	0
Frullania pocsantha Thaithong & S. Hatt.	1	0	0	0	0	0	0	0
Frullania polyptera Taylor	0	1	1	0	0	1	0	0
Frullania punctata Reimers	0	0	0	1	0	0	0	0
Frullania ramuligera (Nees) Mont.	1	1	1	0	0	0	0	0
Frullania rhystocolea Herzog	0	0	1	0	0	0	0	0
Frullania rhytidantha S. Hatt.	0	0	1	0	0	0	0	0
Frullania riojaneirensis (Raddi) Ångstr.	0	1	0	0	0	0	0	0
Frullania sackawana Steph.	0	1	0	1	0	0	0	0
Frullania schensiana C. Massal.	0	0	0	0	0	1	0	0
Frullania serrata Gottsche	1	0	0	0	0	0	0	0
Frullania tagawana (S. Hatt. & Thaithong) S. Hatt.	1	0	0	0	0	0	0	0
Frullania taradakensis Steph.	0	0	0	0	0	1	0	0
Frullania usamiensis Steph.	0	0	0	0	0	1	0	0
Frullania valida Steph.	0	1	0	0	0	0	0	0
Frullania yuennanensis Steph.	1	0	0	1	0	0	0	0
Frullania zangii S. Hatt. & P.J. Lin	0	1	0	0	0	0	0	0
Fuscocephaloziopsis catenulata subsp. nipponica (S.Hatt.) Váňa & L.Söderstr. (reports of F. catenulata s.l. are belong to here)	1	0	0	0	0	1	0	0
Fuscocephaloziopsis gollanii (Steph.) Váňa & L. Söderstr. (the reports of Cephalozia connivens (Dicks.) Lindb. fropm S Chana are reffered to here)	1	0	1	0	0	0	0	0
Fuscocephaloziopsis leucantha (Spruce) Váňa et L.Söderstr.	0	0	0	0	1	1	0	1
Fuscocephaloziopsis lunulifolia (Dumort.) Váňa & L. Söderstr.	0	0	1	0	1	1	1	1
Fuscocephaloziopsis pachycaulis (R.M.Schust.) Váňa et L.Söderstr.	0	0	0	0	1	0	1	1
Fuscocephaloziopsis pleniceps (Austin) Váňa et L.Söderstr.	0	0	0	0	1	0	1	1
Geocalyx graveolens (Schrad.) Nees	0	0	0	0	1	0	0	0
Gymnocolea inflata (Huds.) Dumort.	0	0	0	0	1	0	1	1
Gymnocolea marginata (Steph.) S.Hatt.	0	0	0	0	1	0	0	0
Gymnomitrion alpinum (doubtful reports, specimens may belong to another species)	0	0	0	1	0	0	1	1
Gymnomitrion brevissimum (Dumort.) Warnst.	0	0	0	0	0	0	1	1
Gymnomitrion commutatum (Limpr.) Schiffn.	0	0	0	0	0	1	1	0
Gymnomitrion concinnatum (Lightf.) Corda	0	0	0	0	1	0	1	1
Gymnomitrion corallioides Nees	0	0	0	0	0	0	1	1
Gymnomitrion faurianum (Steph.) Horik.	0	0	0	0	1	0	0	0
Gymnomitrion pacificum Grolle	0	0	0	0	0	0	0	1
Gymnomitrion parvitextum (Steph.) Mamontov, Konstant. & Potemkin	0	0	0	0	1	1	0	0
Gymnomitrion revolutum (Nees) H. Philib.	0	0	0	1	0	0	0	0
Gymnomitrion rubidum (Mitt.) Váňa, Crand.-Stotl. & Stotler	1	0	0	0	0	0	0	0
Haplomitrium blumei (Nees) R.M. Schust.	0	0	1	0	0	0	0	0
Haplomitrium hookeri (Sm.) Nees	0	0	0	0	1	0	0	0
Haplomitrium mnioides (Lindb.) R.M. Schust.	1	0	1	1	0	0	0	0
Harpanthus flotovianus (Nees) Nees	0	0	0	0	1	1	1	1
Harpanthus scutatus (F.Weber et D.Mohr) Spruce	0	0	0	0	0	1	0	0
Hattorianthus erimonus (Steph.) R.M. Schust. & Inoue	0	1	0	0	1	1	0	0
Herbertus aduncus (Dicks.) Gray (also as Herbertus fragilis (Steph.) Herzog)	0	0	0	1	0	1	0	0
Herbertus armitanus (Steph.) H.A. Mill.	1	0	0	0	0	0	0	0
Herbertus buchii Juslén	0	0	0	0	0	1	0	0
Herbertus dicranus (Taylor ex Gottsche, Lindenb. & Nees) Trevis. (also as Herbertus perrottetii (Steph.) Abeyw.)	1	1	1	1	0	1	0	0
Herbertus gaochienii X. Fu	0	0	0	1	0	0	0	0
Herbertus herpocladioides E.B. Scott & H.A. Mill.	0	0	1	0	0	0	0	0
Herbertus longifissus Steph.	0	0	0	1	0	0	0	0
Herbertus ramosus (Steph.) H.A. Mill. (also as Herbertus javanicus (Steph.) H.A. Mill.)	1	1	0	1	0	0	0	0
Heteroscyphus argutus (Nees) Schiffn.	1	1	1	1	0	0	0	0
Heteroscyphus coalitus (Hook.) Schiffn. (also as Heteroscyphus bescherellei (Steph.) S. Hatt.)	1	1	1	1	0	1	0	0
Heteroscyphus flaccidus (Mitt.) A. Srivast. & S.C.	0	0	0	1	0	0	0	0
Heteroscyphus integerrimus (Schiffn.) Schiffn.	0	0	1	0	0	0	0	0
Heteroscyphus lophocoleoides S. Hatt.	0	1	1	0	0	0	0	0
Heteroscyphus planus (Mitt.) Schiffn.	0	1	1	1	0	1	0	0
Heteroscyphus tener (Steph.) Schiffn.	1	0	0	1	0	0	0	0
Heteroscyphus tridentatus (Sande Lac.) Grolle	0	0	1	0	0	0	0	0
Heteroscyphus wettsteinii Schiffner	1	0	0	0	0	0	0	0
Heteroscyphus zollingeri (Gottsche) Schiffn.	1	1	1	1	0	0	0	0
Hygrobiella intermedia Bakalin et Vilnet	0	0	0	0	1	0	1	0
Hygrobiella laxifolia (Hook.) Spruce	0	0	0	0	1	0	0	0
Hygrobiella squamosa Bakalin et Vilnet	0	0	0	0	1	0	0	1
Isopaches bicrenatus (Schmidel ex Hoffm.) H.Buch	0	0	0	0	1	0	1	0
Isotachis chinensis C. Gao, T. Cao & J. Sun	0	0	0	1	0	0	0	0
Isotachis japonica Steph.	1	0	0	1	0	0	0	0
Jackiella javanica Schiffn.	1	0	0	0	0	0	0	0
Jamesoniella nipponica S. Hatt.	1	0	0	0	0	0	0	0
Jubula japonica Steph.	0	0	0	0	0	1	0	0
Jubula javanica Steph.	1	0	0	0	0	1	0	0
Jubula kwangsiensis C. Gao & K.C. Chang	0	0	1	0	0	0	0	0
Jubula sikkimensis Steph.	1	0	0	0	0	0	0	0
Jungermannia atrovirens Dumort.	0	0	1	1	1	1	0	1
Jungermannia borealis Damsh. et Váňa	0	0	0	0	1	0	1	1
Jungermannia eucordifolia Schljakov	0	0	0	0	1	0	1	1
Jungermannia exsertifolia Steph.	0	0	1	0	1	1	0	1
Jungermannia polaris Lindb.	0	0	0	0	0	0	1	1
Jungermannia pumila With.	0	1	1	0	1	0	1	1
Kurzia borneensis Mizut.	1	0	0	0	0	0	0	0
Kurzia geniculata Mizut.	1	0	0	0	0	0	0	0
Kurzia gonyotricha (Sande Lac.) Grolle	0	1	0	1	0	0	0	0
Kurzia lineariloba Mizut.	1	0	0	0	0	0	0	0
Kurzia makinoana (Steph.) Grolle	1	0	0	1	1	1	0	1
Kurzia sinensis K.C. Chang	0	0	1	0	0	0	0	0
Leiomitra merrillana (Steph.) T. Katag.	0	1	0	0	0	0	0	0
Lejeunea alata Gottsche	1	0	1	0	0	0	0	0
Lejeunea anisophylla Mont.	0	1	1	0	0	0	0	0
Lejeunea cocoes Mitt.	1	1	1	1	0	0	0	0
Lejeunea compacta (Steph.) Steph.	0	0	1	0	0	1	0	0
Lejeunea curviloba Steph.	0	1	0	1	0	0	0	0
Lejeunea eifrigii Mizut.	1	0	0	0	0	0	0	0
Lejeunea flava (Sw.) Nees	1	1	1	1	0	0	0	0
Lejeunea japonica Mitt.	1	0	1	0	0	1	0	0
Lejeunea magohukui Mizut.	1	0	0	0	0	0	0	0
Lejeunea neelgherriana Gottsche	1	0	0	1	0	0	0	0
Lejeunea obscura Mitt.	1	1	1	0	0	0	0	0
Lejeunea pallidevirens S. Hatt.	1	0	1	0	0	0	0	0
Lejeunea papilionacea Steph. ex Prantl	1	0	0	0	0	0	0	0
Lejeunea parva (S. Hatt.) Mizut. (also as Lejeunea rotundistipula (Steph.) S. Hatt. nom. inval.)	1	0	0	1	0	1	0	0
Lejeunea soae R.L. Zhu, Y.M. Wei, L. Söderstr., A. Hagborg & von Konrat	0	0	1	0	0	0	0	0
Lejeunea subacuta Mitt.	1	1	0	0	0	0	0	0
Lejeunea tuberculosa Steph.	1	1	1	0	0	0	0	0
Lepidozia fauriana Steph.	1	0	1	1	0	0	0	0
Lepidozia omeiensis P.C. Chen ex Mizut. & G.C. Zhang	1	0	0	0	0	0	0	0
Lepidozia reptans (L.) Dumort.	0	1	1	1	1	1	1	0
Lepidozia subintegra Lindenb.	1	0	0	0	0	0	0	0
Lepidozia subtransversa Steph.	1	0	0	0	0	1	0	0
Lepidozia trichodes (Reinw., Blume & Nees) Nees	1	1	0	0	0	0	0	0
Lepidozia vitrea Steph.	1	0	0	1	0	1	0	0
Leptolejeunea balansae Steph.	1	1	0	0	0	0	0	0
Leptolejeunea elliptica (Lehm. & Lindenb.) Besch. (also as Leptolejeunea subacuta Steph. ex A. Evans)	1	1	1	0	0	0	0	0
Leptolejeunea latifolia Herzog	1	1	0	0	0	0	0	0
Leucolejeunea paroica N. Kitag. as Cheilolejeunea kitagawae W. Ye & R.L. Zhu	1	0	0	0	0	0	0	0
Leucolejeunea turgida (Mitt.) Verd.	1	1	0	0	0	0	0	0
Leucolejeunea xanthocarpa (Lehm. & Lindenb.) A. Evans	1	0	1	1	0	0	0	0
Liochlaena lanceolata Nees (doubtful?)	0	0	1	0	0	0	0	0
Liochlaena subulata (A. Evans) Schljakov	0	0	1	0	1	1	0	0
Lobatiriccardia yunnanensis Furuki & D.G. Long	1	0	0	0	0	0	0	0
Lophocolea bidentata (L.) Dumort.	1	0	1	0	0	0	0	0
Lophocolea cuspidata (Nees) Limpr.	0	1	0	0	1	0	0	0
Lophocolea heterophylla (Schrad.) Dumort.	1	1	1	1	1	1	1	1
Lophocolea horikawana S. Hatt.	0	0	1	0	0	1	0	0
Lophocolea itoana Inoue	0	0	1	0	1	0	0	0
Lophocolea minor Nees	1	1	1	1	1	1	1	1
Lophocolea muricata (Lehm.) Nees	0	0	1	1	0	0	0	0
Lophocolea regularis Steph. (also as Chiloscyphus sinensis J.J. Engel & R.M. Schust.)	0	0	1	0	0	0	0	0
Lopholejeunea eulopha (Taylor) Schiffn.	1	0	0	0	0	0	0	0
Lopholejeunea nigricans (Lindenb.) Steph. ex Schiffn.	1	1	1	0	0	0	0	0
Lopholejeunea soae R.L. Zhu & Gradst.	1	0	0	1	0	0	0	0
Lopholejeunea subfusca (Nees) Schiffn.	1	1	1	0	0	0	0	0
Lopholejeunea zollingeri (Prantl) Steph. ex Schiffn.	1	0	0	0	0	0	0	0
Lophozia guttulata (Lindb. et Arnell) A.Evans	0	0	0	0	1	1	1	1
Lophozia heteromorpha R.M.Schust. et Damsh.	0	0	0	0	0	0	1	0
Lophozia koreana (Bakalin, S.S. Choi & B.Y. Sun) Maltseva, Vilnet & Bakalin	0	0	0	0	0	1	0	0
Lophozia lacerata N.Kitag.	0	0	0	0	1	0	1	1
Lophozia lantratoviae Bakalin	0	0	0	0	1	0	1	0
Lophozia longiflora (Nees) Schiffn.	0	0	0	0	0	0	1	1
Lophozia murmanica Kaal.	0	0	0	0	0	0	1	0
Lophozia obscura (Bakalin) A.V. Troitsky, Bakalin & Fedosov	0	0	0	0	1	0	0	0
Lophozia pacifica Bakalin	0	0	0	0	0	0	0	1
Lophozia savicziae Schljakov	0	0	0	0	1	0	1	1
Lophozia silvicola H.Buch	0	0	0	0	1	0	1	1
Lophozia silvicoloides N.Kitag.	0	0	0	0	1	0	1	1
Lophozia ventricosa (Dicks.) Dumort.	0	0	0	0	1	0	1	1
Lophozia wenzelii (Nees) Steph. var. wenzelii	0	0	0	0	0	0	1	1
Lophoziopsis excisa (Dicks.) Konstant. et Vilnet var. exisa	0	0	0	0	0	1	1	1
Lophoziopsis longidens (Lindb.) Konstant. et Vilnet subsp. longidens	0	0	0	0	0	0	1	0
Lophoziopsis pellucida (R.M.Schust.) Konstant. et Vilnet	0	0	0	0	0	0	0	1
Lophoziopsis propagulifera (Gottsche) Konstant. et Vilnet	0	0	0	0	0	0	1	0
Makinoa crispata (Steph.) Miyake	1	1	1	0	0	1	0	0
Mannia gracilis (F. Weber) D.B. Schill et D.G. Long	0	0	0	0	0	0	1	0
Mannia sibirica (Müll. Frib.) Frye & L. Clark	0	1	0	0	0	0	0	0
Mannia triandra (Scop.) Grolle	0	1	0	0	0	0	0	0
Marchantia emarginata subsp. tosana (Steph.) Bischl.	1	1	1	0	0	0	0	0
Marchantia paleacea Bertol.	1	1	1	0	0	1	0	0
Marchantia papillata subsp. grossibarba (Steph.) Bischl.	1	0	1	1	0	0	0	0
Marchantia polymorpha L.	1	0	0	1	0	0	0	0
Marchantia polymorpha L. subsp. montivagans Bischl. et Boissel.-Dub.	0	0	0	0	1	0	1	1
Marchantia polymorpha L. subsp. ruderalis Bischl. et Boissel.-Dub.	0	0	0	0	1	1	1	1
Marchantia subintegra Mitt.	0	0	1	0	0	0	0	0
Marsupella alata S.Hatt.	0	0	0	0	1	0	0	0
Marsupella apertifolia Steph.	0	0	0	0	1	1	0	0
Marsupella apiculata Schiffn.	0	0	0	0	1	0	1	1
Marsupella boeckii (Austin) Lindb. ex Kaal.	0	0	0	0	0	0	1	1
Marsupella condensata (Ångstr. ex C.Hartm.) Lindb. ex Kaal.	0	0	0	0	1	0	1	0
Marsupella disticha Steph.	0	0	0	0	1	0	0	0
Marsupella emarginata (Ehrh.) Dumort.	0	0	0	0	0	0	0	1
Marsupella funckii (F.Weber et D.Mohr) Dumort.	0	0	0	0	0	0	1	0
Marsupella koreana Bakalin et Fedosov	0	0	0	0	0	1	0	0
Marsupella pseudofunckii S.Hatt.	0	0	0	0	1	1	0	0
Marsupella sparsifolia (Lindb.) Dumort.	0	0	0	0	0	0	0	1
Marsupella sphacelata (Giesecke ex Lindenb.) Dumort.	0	0	0	0	0	0	1	0
Marsupella sprucei (Limpr.) Bernet	0	0	0	0	1	0	0	1
Marsupella stoloniformis N. Kitag.	1	0	0	0	0	0	0	0
Marsupella tubulosa Steph.	0	0	0	0	1	1	0	0
Marsupella vietnamica Bakalin et Fedosov	1	0	0	0	0	0	0	0
Marsupella yakushimensis (Horik.) S. Hatt.	0	0	0	1	0	1	0	0
Mastigophora diclados (Brid. ex F. Weber) Nees	1	0	0	0	0	0	0	0
Mastigophora woodsii (Hook.) Nees	1	0	0	0	0	0	0	0
Megaceros flagellaris (Mitt.) Steph. (also as Megaceros tosanus Steph.)	0	1	0	0	0	0	0	0
Mesoceros porcatus Piippo	0	1	0	0	0	0	0	0
Mesoptychia bantriensis (Hook.) L. Söderstr. & Váňa	0	0	0	0	0	0	1	0
Mesoptychia gillmanii (Austin) L.Söderstr. et Váňa	0	0	0	0	0	0	1	1
Mesoptychia heterocolpos (Thed. ex Hartm.) L.Söderstr. et Váňa	0	0	0	0	1	0	1	1
Mesoptychia morrisoncola (Horik.) L. Söderstr. & Váňa	0	0	1	0	0	0	0	0
Mesoptychia rutheana (Limpr.) L.Söderstr. et Váňa	0	0	0	0	1	0	1	0
Metacalypogeia alternifolia (Nees) Grolle	1	0	0	0	0	0	0	0
Metacalypogeia cordifolia (Steph.) Inoue	0	0	0	0	1	1	0	0
Metasolenostoma ochotense Vilnet et Bakalin	0	0	0	0	1	0	0	0
Metasolenostoma orientale Bakalin et Vilnet	0	0	0	0	1	0	1	0
Metasolenostoma rubripunctatum (S. Hatt.) Vilnet & Bakalin	0	1	1	0	0	0	0	0
Metzgeria consanguinea Schiffn.	1	0	0	0	0	0	0	0
Metzgeria furcata (L.) Dumort.	0	0	0	0	0	1	0	0
Metzgeria leptoneura Spruce	1	0	0	0	0	0	0	0
Metzgeria lindbergii Schiffn. (all reports of M. conjugata referred to here)	1	1	1	1	1	1	0	0
Metzgeria pubescens (Schrank) Raddi	1	0	0	0	0	1	1	0
Metzgeria temperata Kuwah.	0	0	0	0	0	1	0	0
Microlejeunea punctiformis (Taylor) Steph. (reports of Lejeunea ulicina (Taylor) Gottsche, Lindenb. & Nees from EA are referred to here)	1	1	1	1	0	1	0	0
Mnioloma fuscum (Lehm.) R.M. Schust.	1	0	0	0	0	0	0	0
Monosolenium tenerum Griff.	0	1	0	0	0	0	0	0
Mylia anomala (Hook.) Gray	0	0	0	0	1	0	1	1
Mylia nuda Inoue & B.Y. Yang	0	0	1	0	0	0	0	0
Mylia taylorii (Hook.) Gray	0	0	0	0	1	1	0	0
Mylia verrucosa Lindb.	0	0	0	0	1	1	0	0
Mylia vietnamica Bakalin et Vilnet	1	0	0	0	0	0	0	0
Nardia assamica (Mitt.) Amakawa	0	0	0	0	1	1	0	0
Nardia breidleri (Limpr.) Lindb.	0	0	0	0	1	0	1	1
Nardia compressa (Hook.) Gray	0	0	0	0	1	0	0	1
Nardia geoscyphus (De Not.) Lindb.	0	0	0	0	1	0	1	1
Nardia harae Amakawa	0	0	0	0	1	0	0	1
Nardia hiroshii Amakawa	0	0	0	0	1	0	1	0
Nardia insecta Lindb.	0	0	0	0	0	0	1	0
Nardia japonica Steph.	0	0	0	0	1	0	1	1
Nardia pacifica Bakalin	0	0	0	0	1	0	0	0
Nardia subclavata (Steph.) Amakawa	0	1	0	0	1	0	0	0
Nardia unispiralis Amakawa	0	0	0	0	1	0	1	0
Neohattoria herzogii (S.Hatt.) Kamim.	0	0	0	0	1	0	0	0
Neolepidozia papulosa (Steph.) Fulford et J.Taylor	1	0	0	0	0	0	0	0
Neolepidozia wallichiana (Gottsche) Fulford & J. Taylor	1	0	1	1	0	0	0	0
Neoorthocaulis attenuatus (Mart.) L.Söderstr., De Roo et Hedd.	0	0	0	0	1	0	0	0
Neoorthocaulis binsteadii (Kaal.) L.Söderstr., De Roo et Hedd.	0	0	0	0	0	0	1	1
Neoorthocaulis floerkei (F.Weber et D.Mohr) L.Söderstr., De Roo et Hedd.	0	0	0	0	0	0	0	1
Neotrichocolea bissetii (Mitt.) S.Hatt.	0	0	0	0	0	1	0	0
Nipponolejeunea pilifera (Steph.) S.Hatt.	0	0	0	0	1	1	0	0
Nipponolejeunea subalpina (Horik.) S.Hatt.	0	0	0	0	1	0	0	0
Notoscyphus lutescens (Lehm. & Lindenb.) Mitt. (also as N. parvus C. Gao, X.Y. Jia & T. Cao)	1	1	1	0	0	0	0	0
Notothylas orbicularis (Schwein.) Sull.	0	1	0	1	0	0	0	0
Notothylas yunnanensis T. Peng & R.L. Zhu	0	1	0	0	0	0	0	0
Nowellia aciliata (P.C. Chen & P.C. Wu) Mizut.	0	0	0	1	0	0	0	0
Nowellia curvifolia (Dicks.) Mitt.	1	0	0	1	0	1	0	0
Obtusifolium obtusum (Lindb.) S.W.Arnell	0	0	0	0	0	0	1	1
Odontoschisma denudatum (Mart.) Dumort.	0	1	0	1	0	1	0	0
Odontoschisma elongatum (Lindb.) A.Evans	0	0	0	0	1	0	1	1
Odontoschisma grosseverrucosum Steph.	1	1	1	1	0	0	0	0
Odontoschisma macounii (Austin) Underw.	0	0	0	0	0	0	1	0
Odontoschisma pseudogrosseverrucosum Gradst., S.C. Aranda & Vanderp.	0	0	0	0	0	1	0	0
Odontoschisma zhui Gradst., S.C. Aranda & Vanderp.	0	0	0	1	0	0	0	0
Pallavicinia levieri Schiffn.	1	0	0	0	1	0	0	0
Pallavicinia lyellii (Hook.) Carruth.	0	1	0	0	0	0	0	0
Pallavicinia subciliata (Austin) Steph. (also as Pallavicinia longispina Steph.)	1	1	0	0	0	0	0	0
Pedinophyllum truncatum (Steph.) Inoue	0	0	0	0	1	1	0	0
Pellia endiviifolia (Dicks.) Dumort.	1	1	1	1	1	1	1	0
Pellia epiphylla (L.) Corda	0	1	0	0	1	0	0	0
Pellia neesiana (Gottsche) Limpr.	0	0	0	0	1	1	1	1
Peltolepis quadrata (Saut.) Müll.Frib.	0	0	0	0	0	0	0	1
Phaeoceros carolinianus (Michx.) Prosk.	0	1	0	0	0	0	0	0
Phaeoceros laevis (L.) Prosk.	0	1	0	0	0	0	0	0
Plagiochasma cordatum Lehm. & Lindenb.	1	0	0	0	0	0	0	0
Plagiochasma japonicum (Steph.) C. Massal.	1	0	0	0	0	0	0	0
Plagiochasma rupestre (J.R. Forst. & G. Forst.) Stephani	1	1	0	0	0	0	0	0
Plagiochila akiyamae Inoue	0	1	0	1	0	0	0	0
Plagiochila arbuscula (Brid. ex Lehm. & Lindenb.) Lindenb.	0	1	0	0	0	0	0	0
Plagiochila arctica Bryhn et Kaal.	0	0	0	0	0	0	0	1
Plagiochila assamica Steph.	1	0	0	0	0	0	0	0
Plagiochila bantamensis (Reinw., Blume & Nees) Mont.	0	1	0	0	0	0	0	0
Plagiochila beddomei Steph.	1	0	0	0	0	0	0	0
Plagiochila chenii Grolle & M.L. So	1	0	0	0	0	0	0	0
Plagiochila chinensis Steph.	1	0	0	0	0	0	0	0
Plagiochila corticola Steph.	0	0	1	1	0	0	0	0
Plagiochila devexa Steph.	1	0	0	0	0	0	0	0
Plagiochila durelii Schiffn.	1	0	0	1	0	0	0	0
Plagiochila exigua (Taylor) Taylor	0	0	0	1	0	0	0	0
Plagiochila flexuosa Mitt.	1	0	1	1	0	0	0	0
Plagiochila fordiana Steph.	0	1	1	0	0	0	0	0
Plagiochila fruticosa Mitt.	1	1	0	1	0	0	0	0
Plagiochila furcifolia Mitt.	0	1	1	0	0	0	0	0
Plagiochila gracilis Lindenb. & Gottsche	1	1	0	1	0	1	0	0
Plagiochila grollei Inoue	1	0	0	0	0	0	0	0
Plagiochila gymnoclada Sande Lac.	0	0	0	1	0	0	0	0
Plagiochila hakkodensis Steph.	0	0	0	0	0	1	0	0
Plagiochila hokinensis Steph. (not the same with P. chinensis Steph.?)	1	0	0	0	0	0	0	0
Plagiochila hyalodermica Grolle & M. L. So	1	1	0	0	0	0	0	0
Plagiochila integrilobula Schiffn.	0	0	1	0	0	0	0	0
Plagiochila junghuhniana Sande Lac.	1	0	1	0	0	0	0	0
Plagiochila khasiana Mitt.	1	0	0	0	0	0	0	0
Plagiochila nepalensis Lindenb. (also as Plagiochila makinoana S. Hatt.)	1	0	0	0	0	0	0	0
Plagiochila nitens Inoue	0	1	0	0	0	0	0	0
Plagiochila oblonga Inoue	1	0	0	0	0	0	0	0
Plagiochila ovalifolia Mitt.	1	0	0	1	1	1	0	0
Plagiochila parvifolia Lindenb.	1	1	1	0	0	1	0	0
Plagiochila peculiaris Schiffn.	1	0	0	0	0	0	0	0
Plagiochila porelloides (Torr. ex Nees) Lindenb.	0	0	0	0	1	1	1	1
Plagiochila pseudofirma Herzog	1	0	0	0	0	0	0	0
Plagiochila pseudorenitens Schiffn.	0	0	0	1	0	0	0	0
Plagiochila pulcherrima Horik.	1	0	0	1	0	0	0	0
Plagiochila salacensis Gottsche	1	0	0	1	0	0	0	0
Plagiochila satoi S. Hatt.	0	0	0	0	1	0	0	0
Plagiochila sciophila Nees ex Lindenb. (also as Plagiochila japonica Sande Lac.)	1	1	1	1	0	1	0	0
Plagiochila secretifolia Mitt.	1	0	1	0	0	0	0	0
Plagiochila semidecurrens (Lehm. & Lindenb.) Lehm. & Lindenb.	1	1	0	1	0	1	0	0
Plagiochila shangaica Steph.	0	0	1	1	0	0	0	0
Plagiochila stevensiana Steph.	0	0	1	0	0	0	0	0
Plagiochila subtropica Steph.	1	0	0	0	0	0	0	0
Plagiochila teysmannii Sande Lac.	1	0	0	0	0	0	0	0
Plagiochila trabeculata Steph.	1	1	0	1	0	1	0	0
Plagiochila vexans Schiffn. ex Steph.	1	0	0	1	0	0	0	0
Plagiochila wightii Nees ex Lindenb.	0	0	0	1	0	0	0	0
Plagiochila yulungensis Piippo	0	0	1	0	0	0	0	0
Plagiochila zhuensis Grolle & M. L. So	1	0	0	1	0	0	0	0
Plagiochilion braunianum (Nees) S. Hatt.	0	0	0	1	0	0	0	0
Plagiochilion fimbriatum (Mitt.) Inoue	1	0	0	0	0	0	0	0
Plagiochilion mayebarae S. Hatt.	1	0	0	1	0	1	0	0
Plagiochilion theriotianum (Steph.) Inoue	1	0	1	0	0	0	0	0
Plectocolea ariadne (Taylor ex Lehm.) Mitt.	1	0	0	0	0	0	0	0
Plectocolea comata S. Hatt.	0	1	1	0	0	0	0	0
Plectocolea erecta Amakawa	0	1	0	1	0	1	0	0
Plectocolea flagellata S. Hatt.	0	1	0	1	0	0	0	0
Plectocolea granulata (Steph.) Bakalin	1	0	0	0	0	0	0	0
Plectocolea hasskarliana (Nees) Mitt.	1	0	0	0	0	0	0	0
Plectocolea hattoriana Amakawa	0	0	0	0	1	0	0	0
Plectocolea horikowana Amakawa	0	0	0	0	1	0	0	0
Plectocolea infusca Mitt.	1	1	1	1	1	1	0	0
Plectocolea infusca Mitt. var. recondita Bakalin	0	0	0	0	1	1	0	0
Plectocolea kurilensis (Bakalin) Bakalin et Vilnet	0	0	0	0	1	0	0	0
Plectocolea ovalifolia (Amakawa) Bakalin et Vilnet	0	0	0	0	1	1	0	1
Solenostoma plagiochilaceum (Grolle) Váňa & D.G. Long	0	1	0	0	0	0	0	0
Plectocolea radicellosa (Mitt.) Mitt.	0	1	0	0	0	0	0	0
Plectocolea rosulans (Steph.) S. Hatt.	1	1	0	0	0	1	0	0
Solenostoma rotundatum Amakawa	1	0	0	0	0	0	0	0
Plectocolea sikkimensis (also as Solenostoma gongshanense (C. Gao & J. Sun) Váňa & D.G. Long)	0	1	1	1	0	0	0	0
Plectocolea tetragona (Lindenb.) Amakawa	1	1	0	0	0	0	0	0
Plectocolea tortycalyx (Steph.) S. Hatt.	0	0	0	0	0	1	0	0
Plectocolea truncata (Nees) Bakalin (also as Solenostoma multicarpum (C. Gao & J. Sun) Váňa & D.G. Long)	1	1	1	0	0	0	0	0
Plectocolea virgata Mitt.	0	1	0	1	0	1	0	0
Plectocolea vulcanicola (Schiffn.) Bakalin	0	0	0	0	1	0	0	0
Pleurocladula albescens (Hook.) Grolle	0	0	1	0	1	0	1	1
Pleurozia gigantea (F. Weber) Lindb.	1	0	0	0	0	0	0	0
Pleurozia purpurea Lindb.	0	0	0	1	0	0	0	0
Pleurozia subinflata (Austin) Austin	1	0	0	1	0	0	0	0
Plicanthus birmensis (Steph.) R.M. Schust.	1	1	0	0	0	1	0	0
Plicanthus hirtellus (F. Weber) R.M. Schust.	1	1	1	1	0	0	0	0
Porella acutifolia (Lehm. & Lindenb.) Trevis.	1	1	1	0	0	1	0	0
Porella caespitans (Steph.) S. Hatt.	1	0	1	1	0	1	0	0
Porella campylophylla (Lehm. & Lindenb.) Trevis. (including ssp. tosana)	1	1	1	1	0	0	0	0
Porella chinensis (Steph.) S. Hatt.	0	0	1	0	0	1	0	0
Porella densifolia (Steph.) S. Hatt.	1	0	1	0	0	0	0	0
Porella faurieri (Steph.) S.Hatt.	0	0	0	0	1	1	0	0
Porella grandifolia (Steph.) S. Hatt.	1	0	0	0	0	0	0	0
Porella grandiloba Lindb.	0	0	0	0	1	1	0	0
Porella handelii S. Hatt.	0	1	0	0	0	0	0	0
Porella japonica (Sande Lac.) Mitt.	1	0	0	1	0	1	0	0
Porella javanica (Gottsche ex Steph.) Inoue	0	0	1	0	0	0	0	0
Porella longifolia (Steph.) S. Hatt. Excluded. Specimens belong to P. acutifolia (Lehm. & Lindenb.) Trevis.: http://tiantong.ecnu.edu.cn/kindeditor/Upload/file/20190103/20190103101757_8737.pdf	0	0	1	0	0	0	0	0
Porella nitens (Steph.) S. Hatt.	0	0	1	0	0	0	0	0
Porella oblongifolia S. Hatt.	0	0	1	0	0	0	0	0
Porella obtusata (Taylor) Trevis. f. macroloba (Steph.) S. Hatt.	1	0	1	0	0	0	0	0
Porella perrottetiana (Mont.) Trevis.	1	1	1	0	0	0	0	0
Porella platyphylla (L.) Pfeiff.	0	0	0	0	0	0	0	1
Porella plicata J.X. Luo	0	0	1	0	0	0	0	0
Porella plumosa (Mitt.) Parihar	1	0	1	0	0	0	0	0
Porella reflexigastria Pócs	1	0	0	0	0	0	0	0
Porella revoluta (Lehm. & Lindenb.) Trevis.	0	0	1	0	0	0	0	0
Porella stephaniana (C. Massal.) S. Hatt.	0	0	1	1	0	0	0	0
Porella ulophylla (Steph.) S.Hatt.	0	0	0	0	0	1	0	0
Porella vernicosa Lindb.	0	0	0	0	0	1	0	0
Prasanthus suecicus (Gottsche) Lindb.	0	0	0	0	0	0	0	1
Preissia quadrata (Scop.) Nees	1	0	0	0	1	0	1	1
Protochilopsis grandiretis (Lindb. ex Kaal.) A.V. Troitsky, Bakalin & Fedosov	0	0	0	0	0	0	1	0
Protosolenostoma fusiforme (Steph.) Vilnet et Bakalin	0	0	0	0	0	1	0	0
Pseudolepicolea andoi (R.M. Schust.) Inoue	1	0	0	0	0	0	0	0
Pseudolophozia debiliformis (R.M. Schust. & Damsh.) Konstant. & Vilnet	0	0	0	0	1	0	1	0
Pseudolophozia sudetica (Nees ex Huebener) Konstant. et Vilnet	0	0	0	0	1	0	1	1
Pseudomoerckia blyttii (Mørch) Vilnet, Konstant., D.G. Long, N.D. Lockh. & Mamontov	0	0	0	0	0	0	0	1
Ptilidium californicum (Austin) Pearson	0	0	0	0	1	0	0	1
Ptilidium ciliare (L.) Hampe	0	0	0	0	1	0	1	1
Ptilidium pulcherrimum (Weber) Vain.	0	0	0	0	1	1	1	0
Ptychanthus striatus (Lehm. & Lindenb.) Nees	1	1	1	1	0	0	0	0
Radula acuminata Steph.	1	1	1	0	0	0	0	0
Radula acuta Mitt.	0	0	0	1	0	0	0	0
Radula apiculata Sande Lac. ex Steph.	1	0	0	0	0	0	0	0
Radula aquilegia (Hook. f. & Taylor) Gottsche, Lindenb. & Nees	0	0	0	1	0	0	0	0
Radula assamica Steph.	1	1	1	0	0	0	0	0
Radula auriculata Steph.	0	0	0	0	0	1	0	0
Radula cavifolia Hampe	1	1	0	1	0	0	0	0
Radula complanata (L.) Dumort.	0	0	0	0	1	0	0	1
Radula constricta Steph.	1	0	0	0	1	1	0	0
Radula falcata Steph.	0	0	0	1	0	0	0	0
Radula fauriana Steph.	0	0	0	0	1	0	0	0
Radula formosa (C.F.W. Meissn. ex Spreng.) Nees	0	1	0	0	0	0	0	0
Radula fulvifolia (Hook. f. & Taylor) Gottsche, Lindenb. & Nees (as Radula meyeri Steph.)	1	1	0	0	0	0	0	0
Radula gedena Gottsche ex Steph.	0	0	0	1	0	0	0	0
Radula inouei K. Yamada	1	1	0	1	0	0	0	0
Radula japonica Gottsche ex Steph.	1	0	1	1	1	1	0	0
Radula javanica Gottsche	1	1	0	1	0	0	0	0
Radula kojana Steph.	1	0	0	1	0	0	0	0
Radula madagascariensis Gottsche	1	1	0	0	0	0	0	0
Radula multiflora Gottsche ex Schiffn.	0	0	0	1	0	0	0	0
Radula obtusiloba Steph.	0	0	0	0	1	1	0	0
Radula okamurana Steph.	0	0	0	1	0	0	0	0
Radula oyamensis Steph.	0	0	0	1	0	1	0	0
Radula perrottetii Gottsche ex Steph.	0	1	0	0	0	0	0	0
Radula prolifera Arnell	0	0	0	0	0	0	1	1
Radula retroflexa Taylor	0	0	0	1	0	0	0	0
Radula tokiensis Steph.	0	0	0	0	0	1	0	0
Reboulia hemisphaerica (L.) Raddi	0	0	1	1	0	0	0	0
Reboulia hemisphaerica (L.) Raddi subsp. orientalis R.M.Schust.	0	0	0	0	1	1	0	0
Riccardia aeruginosa Furuki	0	0	0	0	1	0	0	1
Riccardia chamedryfolia (With.) Grolle	0	1	0	0	1	1	0	0
Riccardia chinensis C. Gao	0	1	0	0	0	0	0	0
Riccardia decrescens (Steph.) S. Hatt. (all repotrs of R. multifida (L.) Gray are referred to here)	1	0	0	1	1	1	0	0
Riccardia flavovirens Furuki	1	0	0	0	0	0	0	0
Riccardia glauca Furuki	1	0	0	0	0	0	0	0
Riccardia jackii Schiffn.	0	1	0	0	0	0	0	0
Riccardia kodamae Mizut. & S. Hatt.	0	1	0	0	0	0	0	0
Riccardia latifrondoides Schiffn.	1	0	0	0	0	0	0	0
Riccardia latifrons (Lindb.) Lindb.	0	0	0	0	0	0	1	1
Riccardia marginata var. pacifica Furuki	0	1	0	0	0	0	0	0
Riccardia nagasakiensis (Steph.) S. Hatt.	1	0	0	0	0	0	0	0
Riccardia palmata (Hedw.) Carruth.	1	0	1	0	1	1	1	0
Riccardia parvula Schiffn.	1	0	0	0	0	0	0	0
Riccardia pumila Furuki	1	0	0	0	0	0	0	0
Riccardia pusilla Grolle	1	0	0	0	0	0	0	0
Riccardia subalpina Furuki	0	0	0	0	1	0	0	0
Riccardia vitrea Furuki	0	1	0	0	0	0	0	0
Riccia crystallina L.	0	1	0	0	0	0	0	0
Riccia fluitans L.	0	1	0	1	1	0	0	0
Riccia frostii Austin	0	1	0	0	0	0	0	0
Riccia glauca L.	0	1	0	0	0	0	0	0
Riccia huebeneriana Lindenb.	0	1	0	1	0	0	0	0
Riccia lamellosa Raddi	0	0	0	0	0	0	1	0
Riccia liaoningensis C. Gao & K.C. Chang	0	1	0	0	0	0	0	0
Ricciocarpos natans (L.) Corda	0	0	1	1	0	0	0	0
Saccobasis polita (Nees) H.Buch	0	0	0	0	0	0	1	1
Saccogynidium muricellum (De Not.) Grolle	1	0	0	0	0	0	0	0
Sauteria alpina (Nees) Nees	0	0	0	0	0	0	1	1
Scapania contorta Mitt.	1	0	0	0	0	0	0	0
Scapania ampliata Steph.	0	0	0	0	0	1	0	0
Scapania apiculata Spruce	0	0	0	0	0	1	0	0
Scapania bolanderi Austin	0	0	0	1	0	0	0	0
Scapania brevicaulis J.Taylor	0	0	0	0	0	0	1	0
Scapania ciliata Sande Lac.	0	0	0	0	0	1	0	0
Scapania ciliatospinosa Horik.	1	0	0	0	0	0	0	0
Scapania crassiretis Bryhn	0	0	0	0	1	0	0	0
Scapania curta (Mart.) Dumort.	0	0	0	0	1	1	1	1
Scapania cuspiduligera (Nees) Müll.Frib.	0	0	0	0	0	0	1	1
Scapania diplophylloides Amakawa et S.Hatt.	0	0	0	0	1	0	0	0
Scapania ferruginea (Lehm. & Lindenb.) Gottsche	1	0	0	0	0	0	0	0
Scapania glaucocephala (Tayl.) Aust.	0	0	0	0	0	0	1	0
Scapania hirosakiensis Steph.	0	0	0	0	1	0	0	0
Scapania hyperborea Jørg.	0	0	0	0	0	0	1	1
Scapania integerrima Steph.	0	0	0	0	0	1	0	0
Scapania irrigua (Nees) Nees	0	0	0	0	1	1	1	1
Scapania kaurinii Ryan	0	0	0	0	0	0	1	1
Scapania koponenii Potemkin	0	0	0	1	0	0	0	0
Scapania ligulata Steph.	1	0	0	0	0	0	0	0
Scapania lingulata H.Buch	0	0	0	0	1	0	1	1
Scapania maxima Horik.	1	0	0	0	0	0	0	0
Scapania metahimalayana Vilnet & Bakalin	1	0	0	0	0	0	0	0
Scapania mucronata H.Buch	0	0	0	0	0	0	1	1
Scapania nemorea (doubtful)	0	1	0	0	0	0	0	0
Scapania obscura (Arnell et C.E.O. Jens.) Schiffn.	0	0	0	0	0	0	1	1
Scapania ornithopoides (With.) Waddell	1	0	0	0	0	0	0	0
Scapania paludicola Loeske et Müll.Frib.	0	0	0	0	1	0	1	1
Scapania paludosa (Müll.Frib.) Müll.Frib.	0	0	0	0	1	1	1	1
Scapania parvidens Steph.	0	0	0	0	1	0	0	0
Scapania parvifolia Warnst.	0	0	0	0	1	0	1	1
Scapania parvitexta Steph.	1	0	0	1	1	1	0	0
Scapania pseudojavanica Vilnet & Bakalin	1	0	0	0	0	0	0	0
Scapania stephanii Müll. Frib.	0	0	0	1	0	0	0	0
Scapania subalpina (Nees ex Lindenb.) Dumort.	0	0	0	0	1	1	1	1
Scapania tundrae (Arnell) H. Buch	0	0	0	0	0	0	1	0
Scapania uliginosa (Lindenb.) Dumort.	0	0	0	0	0	0	1	0
Scapania umbrosa (Schrad.) Dumort.	0	0	0	0	0	0	1	0
Scapania undulata (L.) Dumort.	1	0	0	1	1	1	1	1
Schiffneria hyalina Steph.	1	0	0	0	0	0	0	0
Schistochila aligera (Nees & Blume) J.B. Jack & Steph.	1	1	0	0	0	0	0	0
Schistochila doriae (De Not.) Trevis.	1	0	0	0	0	0	0	0
Schistochila sciurea (Nees) Schiffn.	1	0	0	0	0	0	0	0
Schistochilopsis cornuta (Steph.) Konstant.	0	0	0	0	1	1	0	0
Schistochilopsis hyperarctica (R.M.Schust.) Konstant.	0	0	0	0	0	0	1	0
Schistochilopsis incisa (Schrad.) Konstant.	0	0	0	0	1	0	1	1
Schistochilopsis pacifica Bakalin	0	0	0	0	1	0	0	0
Schistochilopsis setosa (Mitt.) Konstant.	1	0	0	0	0	0	0	0
Schljakovia kunzeana (Huebener) Konstant. et Vilnet	0	0	0	0	0	0	1	1
Schljakovianthus quadrilobus (Lindb.) Konstant. et Vilnet	0	0	0	0	0	0	1	0
Solenostoma appressifolium (Mitt.) Váňa & D.G. Long (also as Jungermannia caoi C. Gao & X.L. Bai )	0	0	1	0	0	0	0	0
Solenostoma appressifolium var. minus (Amakawa) Váňa & D.G. Long	1	0	0	0	0	0	0	0
Solenostoma atrobrunneum (Amakawa) Váňa & D.G. Long	0	0	0	1	0	0	0	0
Solenostoma bilobum (Amakawa) Potemkin et Nyushko	0	0	0	0	0	1	0	0
Solenostoma clavellatum Mitt. ex Steph.	0	1	0	0	0	0	0	0
Solenostoma confertissimum (Nees) Schljakov	0	0	0	0	0	0	1	0
Solenostoma cyclops (S. Hatt.) R.M. Schust.	0	0	0	1	0	1	0	0
Solenostoma faurieanum (Beauverd) R.M. Schust.	1	0	0	1	0	0	0	0
Solenostoma flagellare (Amakawa) Váňa & D.G. Long	0	1	0	1	0	0	0	0
Solenostoma hokkaidense (Váňa) Váňa, Hentschel et Heinrichs	0	0	0	0	1	0	0	0
Solenostoma hyalinum (Lyell) Mitt.	0	0	0	0	1	0	1	1
Solenostoma jirisanense Bakalin et S.S. Choi	0	0	0	0	0	1	0	0
Solenostoma macrocarpum (Steph.) Váňa & D.G. Long	0	0	1	0	0	0	0	0
Solenostoma minutissimum (Amakawa) Bakalin, Vinet et Furuki	0	0	0	0	0	0	1	0
Solenostoma obovatum (Nees) C. Massal.	0	1	0	0	0	0	0	0
Solenostoma ohbae (Amakawa) C. Gao	0	0	0	1	0	0	0	0
Solenostoma orbicularifolium (Piippo ex C. Gao & X.L. Bai) Váňa	0	0	1	0	0	0	0	0
Solenostoma parvitextum (Amakawa) Váňa & D.G. Long	1	1	0	1	0	0	0	0
Solenostoma pseudocyclops (Inoue) Váňa & D.G. Long	1	0	0	0	0	0	0	0
Solenostoma pseudopyriflorum Bakalin et Vilnet	0	0	0	0	1	0	0	0
Solenostoma pusillum (C.E.O.Jensen) Steph.	0	0	0	0	0	0	1	0
Solenostoma pyriflorum Steph.	0	1	0	0	0	1	0	0
Solenostoma rossicum Bakalin et Vilnet	0	0	0	0	1	0	0	0
Solenostoma rotundatum Amakawa	1	0	1	0	1	1	0	0
Solenostoma schaulianum (Steph.) Váňa & D.G. Long	1	1	0	0	0	0	0	0
Solenostoma speciosum (Horik.) Hentschel, K. Feldberg, Bombosch, D.G. Long, Váňa & Heinrichs	0	0	1	0	0	0	0	0
Solenostoma sphaerocarpum (Hook.) Steph. var. nanum (Nees) Mull. Frib. in Rabenh.	0	0	0	0	0	0	1	1
Solenostoma sphaerocarpum (Hook.) Steph. var. sphaerocarpum	0	0	0	0	0	0	1	0
Solenostoma subellipticum (Lindb. ex Heeg) R.M. Schust.	0	0	1	0	1	0	1	1
Solenostoma suborbiculatum (Amakawa) Váňa & D.G. Long	1	0	0	0	0	0	0	0
Solenostoma sunii Bakalin & Vilnet	0	0	0	0	0	1	0	0
Solenostoma hyalinum (Lyell) Mitt.	0	1	0	1	0	0	0	0
Southbya grollei N. Kitag.	1	0	0	0	0	0	0	0
Sphenolobopsis pearsonii (Spruce) R.M. Schust.	1	0	0	0	0	0	0	0
Sphenolobus cavifolius (H.Buch et S.W.Arnell) Müll.Frib.	0	0	0	0	0	0	1	0
Sphenolobus minutus (Schreb.) Berggr.	0	0	0	0	1	0	1	1
Sphenolobus saxicola (Schrad.) Steph.	0	0	0	0	0	1	1	0
Spruceanthus planiusculus (Mitt.) X.Q. Shi, R.L. Zhu & Gradst.	0	0	1	0	0	0	0	0
Spruceanthus semirepandus (Nees) Verd.	1	1	1	1	0	0	0	0
Syzygiella autumnalis (DC.) K. Feldberg, Váňa, Hentschel & Heinrichs	1	0	0	0	1	1	0	0
Syzygiella elongella (Taylor) K. Feldberg, Váňa, Hentschel & Heinrichs	1	0	0	0	0	0	0	0
Syzygiella nipponica (S. Hatt.) K. Feldberg, Váňa, Hentschel & Heinrichs	1	0	0	0	0	0	0	0
Targionia hypophylla L.	0	1	0	0	0	0	0	0
Tetralophozia pusilla (Steph.) Bakalin & Vilnet	0	0	0	0	0	1	0	0
Tetralophozia setiformis (Ehrh.) Schljakov	0	0	0	0	0	0	1	0
Thysananthus comosus Lindenb.	1	0	0	0	0	0	0	0
Thysananthus humilis (Gottsche) Sukkharak & Gradst.	0	0	1	1	0	0	0	0
Thysananthus repletus (Taylor) Sukkharak & Gradst.	0	0	1	0	0	0	0	0
Trichocolea japonica T. Katag.	1	0	0	0	0	0	0	0
Trichocolea pluma Dumort.	1	0	0	0	0	0	0	0
Trichocolea rudimentaris Stephani	1	0	0	0	0	0	0	0
Trichocolea tomentella (Ehrh.) Dumort.	1	1	0	1	0	1	0	0
Trichocoleopsis sacculata (Mitt.) S.Okamura	0	0	0	0	0	1	0	0
Trilophozia quinquedentata (Huds.) Bakalin	0	0	0	0	1	1	1	1
Tritomaria exsecta (Schmidel) Schiffn. ex Loeske	0	0	0	0	1	1	0	0
Tritomaria exsectiformis (Breidl.) Schiffn. ex Loeske	0	0	0	0	0	0	1	0
Tuzibeanthus chinensis (Steph.) Mizut.	1	1	1	0	0	0	0	0
Vietnamiella epiphytica Bakalin et Vilnet	1	0	0	0	0	0	0	0
Wettsteinia inversa (Sande Lac.) Schiffn.	0	1	0	0	0	0	0	0
Wiesnerella denudata (Mitt.) Steph.	1	0	0	0	1	0	0	0
Xenochila integrifolia (Mitt.) Inoue	0	0	1	0	0	1	0	0
Zoopsis liukiuensis Horik.	0	1	0	0	0	0	0	0
