# Supplementary material for: Liverwort and Hornwort Flora of Hoàng Liên National Park and the Adjacent Areas (North Vietnam, Indochina)
Source: Plants (Basel). 2023 Apr 29;12(9):1841. doi: 10.3390/plants12091841 (PMC10181137; doi:10.3390/plants12091841)
Supplement: Supplementary file 1 [file plants-12-01841-s001.zip › Suppl.material_Table S3.xlsx]

## Sheet: all belts
Taxon	>1300	>1400	>1500	>1600	>1700	>1800	>1900	>2000	>2100	>2200	>2300	>2400	>2500	>2600	>2700	>2800	>2900	>3000	>3100	>1200	>1400	>1600	>1800	>2000	>2200	>2400	>2600	>2800	>3000
Acrobolbus ciliatus (Mitt.) Schiffn.	0	0	0	0	0	0	0	0	0	0	0	0	0	1	0	1	0	0	0	0	0	0	0	0	0	0	1	1	0
Acrolejeunea infuscata (Mitt.) Jian Wang bis & Gradst.	0	0	0	0	1	0	0	1	1	1	0	0	0	0	0	0	0	0	0	0	0	0	0	1	1	0	0	0	0
Acrolejeunea recurvata Gradst.	0	0	1	0	0	0	0	0	0	0	0	0	0	0	0	0	0	0	0	0	1	0	0	0	0	0	0	0	0
Acrolejeunea sandvicensis (Gottsche) Steph.	0	0	1	0	0	0	0	0	0	0	0	0	0	0	0	0	0	0	0	0	1	0	0	0	0	0	0	0	0
Anastrophyllum assimile (Mitt.) Steph.	0	0	0	0	0	0	0	0	0	0	0	0	0	0	0	0	0	0	1	0	0	0	0	0	0	0	0	0	1
Anastrophyllum bidens (Reinw., Blume & Nees) Steph.	0	0	0	0	0	0	0	1	0	0	0	0	0	1	0	1	0	0	1	0	0	0	0	1	0	0	1	1	1
Aneura maxima (Schiffn.) Steph.	0	0	0	0	0	0	0	0	0	0	0	0	0	0	0	0	0	0	1	0	0	0	0	0	0	0	0	0	1
Aneura pinguis (L.) Dumort.	0	0	1	1	0	0	1	0	0	0	0	0	0	1	0	1	1	0	0	0	1	1	1	0	0	0	1	1	0
Anthoceros angustus Steph. (also as Anthoceros formosae Steph.)	0	0	1	0	0	0	0	0	0	0	0	0	0	0	0	0	0	0	0	0	1	0	0	0	0	0	0	0	0
Asperifolia indosinica Bakalin & A.V. Troitsky (all reports of Calypogeia arguta are referred to here)	0	0	1	0	0	0	1	0	1	0	0	0	0	1	0	0	0	0	0	0	1	0	1	1	0	0	1	0	0
Asterella cruciata (Stephani) Horik. (also as Asterella mitsuminensis Shimizu & S. Hatt.)	0	0	0	0	0	0	0	1	0	0	0	0	0	0	0	0	0	0	0	0	0	0	0	1	0	0	0	0	0
Asterella wallichiana (Lehm. & Lindenb.) Grolle	0	0	0	0	0	1	0	0	0	0	0	0	0	0	0	0	0	0	0	0	0	0	1	0	0	0	0	0	0
Bazzania angustifolia Horik.	0	0	0	0	1	0	0	1	0	0	0	0	0	0	0	0	0	0	0	0	0	1	0	1	0	0	0	0	0
Bazzania angustistipula N. Kitag.	0	0	0	0	0	1	0	1	0	1	0	0	0	0	0	1	1	0	1	0	0	0	1	1	1	0	0	1	1
Bazzania faurieana (Steph.) S. Hatt.	0	0	0	0	0	0	0	1	0	0	0	0	0	0	0	0	0	0	0	0	0	0	0	1	0	0	0	0	0
Bazzania himalayana (Mitt.) Schiffn.	0	0	0	0	0	0	1	1	1	1	0	0	0	0	0	0	0	0	0	0	0	0	1	1	1	0	0	0	0
Bazzania japonica (Sande Lac.) Lindb.	0	1	1	0	0	1	1	1	0	1	0	0	0	0	0	0	0	0	0	0	1	0	1	1	1	0	0	0	0
Bazzania mayebarae S. Hatt.	0	0	1	0	0	0	0	0	0	0	0	0	0	0	0	0	0	0	0	0	1	0	0	0	0	0	0	0	0
Bazzania oshimensis (Stephani) Horik.	0	0	1	1	0	0	0	0	0	0	0	0	0	0	0	0	0	0	0	0	1	1	0	0	0	0	0	0	0
Bazzania ovistipula (Steph.) Abeyw.	0	0	0	0	0	1	0	1	0	1	0	0	0	1	1	1	1	0	1	0	0	0	1	1	1	0	1	1	1
Bazzania pearsonii Steph.	0	0	0	0	0	0	1	1	1	1	0	0	0	1	1	0	0	0	1	0	0	0	1	1	1	0	1	0	1
Bazzania praerupta (Reinw., Blume & Nees) Trevis.	0	0	0	0	0	0	0	1	0	1	0	0	0	1	1	1	1	0	1	0	0	0	0	1	1	0	1	1	1
Bazzania recurvolimbata (Steph.) N. Kitag.	0	0	1	0	0	0	0	0	0	0	0	0	0	0	0	0	0	0	0	0	1	0	0	0	0	0	0	0	0
Bazzania tridens (Reinw., Blume & Nees) Trevis.	1	0	1	0	0	1	0	1	0	1	0	0	0	1	1	0	0	0	0	1	1	0	1	1	1	0	1	0	0
Bazzania uncigera (Reinw., Blume & Nees) Trevis.	0	0	0	0	0	0	1	0	1	0	0	0	0	0	0	0	0	0	0	0	0	0	1	1	0	0	0	0	0
Bazzania yakushimensis Horik.	0	0	0	0	0	0	0	1	0	0	0	0	0	0	0	0	0	0	0	0	0	0	0	1	0	0	0	0	0
Blepharostoma minus Horik.	1	0	0	0	0	0	0	0	0	0	0	0	0	0	0	0	0	0	0	1	0	0	0	0	0	0	0	0	0
Calycularia crispula Mitt.	0	0	1	0	0	0	0	1	1	0	0	0	0	1	0	1	1	0	0	0	1	0	0	1	0	0	1	1	0
Calypogeia aeruginosa Mitt.	0	0	0	0	0	0	0	1	0	0	0	0	0	1	0	1	1	0	0	0	0	0	0	1	0	0	1	1	0
Calypogeia apiculata (Steph.) Steph.	1	1	1	0	0	1	0	0	0	1	0	0	0	1	0	0	0	0	0	1	1	0	1	0	1	0	1	0	0
Calypogeia cuspidata (Steph.) Steph.	0	0	1	0	0	0	0	0	0	0	0	0	0	0	0	1	1	0	0	0	1	0	0	0	0	0	0	1	0
Calypogeia granulata Inoue	0	1	1	0	0	1	1	1	1	1	0	0	0	1	0	0	1	0	0	0	1	0	1	1	1	0	1	1	0
Calypogeia japonica Steph.	1	0	0	0	0	0	0	0	0	0	0	0	0	0	0	0	0	0	0	1	0	0	0	0	0	0	0	0	0
Calypogeia lunata Mitt.	0	0	1	0	0	0	0	1	0	1	0	0	0	0	1	1	0	0	1	0	1	0	0	1	1	0	1	1	1
Calypogeia pseudocuspidata Bakalin, Frank Müll. & A.V. Troitsky	0	0	0	0	0	0	0	1	0	0	0	0	0	0	0	0	1	0	0	0	0	0	0	1	0	0	0	1	0
Calypogeia sinensis Bakalin & Buczk. (reports of C. trichomanis are referred to here)	0	0	0	0	0	0	0	1	0	0	0	0	0	0	0	0	0	0	1	0	0	0	0	1	0	0	0	0	1
Calypogeia tosana (Steph.) Steph.	0	0	1	0	0	0	1	1	1	0	0	0	0	1	0	0	0	0	0	0	1	0	1	1	0	0	1	0	0
Calypogeia vietnamica Bakalin	0	0	0	0	0	0	0	1	0	0	0	0	0	0	0	0	1	1	1	0	0	0	0	1	0	0	0	1	1
Cephalozia albula Steph.	0	0	1	0	0	0	0	1	0	0	0	0	0	1	0	0	0	0	0	0	1	0	0	1	0	0	1	0	0
Cephalozia conchata (Grolle & Váňa) Váňa	0	0	0	0	0	0	1	0	0	0	0	0	0	0	0	1	0	0	0	0	0	0	1	0	0	0	0	1	0
Cephalozia hamatiloba Steph.	0	0	1	0	0	0	0	1	0	0	0	0	0	0	0	1	0	0	1	0	1	0	0	1	0	0	0	1	1
Cephalozia siamensis N. Kitag.	0	1	1	0	0	1	1	1	0	1	0	0	0	1	0	0	0	0	0	0	1	0	1	1	1	0	1	0	0
Cephaloziella willisana (Stephani) N. Kitag. (including all reports of Cylindrocolea kiaeri (Austin) Váňa in EA)	0	0	0	0	0	0	0	1	1	0	0	0	0	0	0	1	1	0	0	0	0	0	0	1	0	0	0	1	0
Cephaloziopsis exigua (Inoue) R.M. Schust. & Inoue	0	1	0	0	0	0	0	0	0	0	0	0	0	0	0	0	0	0	0	0	1	0	0	0	0	0	0	0	0
Cheilolejeunea imbricata (Nees) S. Hatt.	0	1	0	0	0	0	0	0	0	0	0	0	0	0	0	0	0	0	0	0	1	0	0	0	0	0	0	0	0
Cheilolejeunea subopaca (Mitt.) Mizut.	0	0	0	0	0	0	0	0	0	1	0	0	0	0	0	0	0	0	0	0	0	0	0	0	1	0	0	0	0
Chiloscyphus polyanthos (L.) Corda	1	0	0	0	0	0	0	0	0	0	0	0	0	0	0	0	0	0	0	1	0	0	0	0	0	0	0	0	0
Cololejeunea appressa (A. Evans) Benedix	1	0	0	0	0	0	0	0	0	0	0	0	0	0	0	0	0	0	0	1	0	0	0	0	0	0	0	0	0
Cololejeunea denticulata (Horik.) S. Hatt.	0	0	1	0	0	0	0	0	1	0	0	0	0	0	0	0	0	0	0	0	1	0	0	1	0	0	0	0	0
Cololejeunea dozyana (Sande Lac.) Schiffn.	0	0	0	0	0	0	0	0	1	0	0	0	0	0	0	0	0	0	0	0	0	0	0	1	0	0	0	0	0
Cololejeunea haskarliana (Lehm.) Schiffn.	1	0	0	0	0	0	0	1	0	0	0	0	0	0	0	0	0	0	0	1	0	0	0	1	0	0	0	0	0
Cololejeunea indica Pandé & R.N. Misra	0	0	0	0	0	0	0	0	0	0	0	1	0	0	0	0	0	0	0	0	0	0	0	0	0	1	0	0	0
Cololejeunea peraffinis (Schiffn.) Schiffn.	0	0	0	0	0	0	0	0	0	0	0	1	0	0	0	0	0	0	0	0	0	0	0	0	0	1	0	0	0
Cololejeunea schmidtii Steph.	0	0	0	0	0	0	0	1	0	0	0	0	0	0	0	0	0	0	0	0	0	0	0	1	0	0	0	0	0
Cololejeunea yakusimensis (S. Hatt.) Mizut.	1	0	0	0	0	0	0	0	0	0	0	0	0	0	0	0	0	0	0	1	0	0	0	0	0	0	0	0	0
Conocephalum japonicum (Thunb.) Grolle	1	0	1	0	0	0	1	0	0	0	0	0	0	0	0	0	0	0	0	1	1	0	1	0	0	0	0	0	0
Conocephalum salebrosum Szweyk., Buczk. & Odrzyk. (all reports of C. conicum are referred to here)	1	0	0	0	0	0	0	0	0	0	0	0	0	0	0	0	0	0	0	1	0	0	0	0	0	0	0	0	0
Cryptolophocolea sikkimensis (Steph.) Bakalin & Maltseva	0	0	0	0	0	0	0	1	0	0	0	0	0	1	0	1	1	0	1	0	0	0	0	1	0	0	1	1	1
Cyathodium cavernarum Kunze	0	1	0	0	0	0	0	0	0	0	0	0	0	0	0	0	0	0	0	0	1	0	0	0	0	0	0	0	0
Cylindrocolea recurvifolia (Steph.) Inoue	0	0	1	0	0	1	1	1	1	0	0	0	0	1	0	1	1	0	1	0	1	0	1	1	0	0	1	1	1
Delavayella serrata Steph.	0	0	0	0	0	0	0	1	1	1	0	0	0	1	1	1	0	0	1	0	0	0	0	1	1	0	1	1	1
Diplophyllum albicans (L.) Dumort.	0	0	0	0	0	0	0	0	0	0	0	0	0	0	0	0	1	0	0	0	0	0	0	0	0	0	0	1	0
Diplophyllum nanum Herzog	0	0	0	0	0	0	1	0	0	0	0	0	0	0	0	0	0	0	0	0	0	0	1	0	0	0	0	0	0
Diplophyllum taxifolium (Wahlenb.) Dumort.	0	0	0	0	0	0	0	0	0	0	0	0	0	0	0	1	0	0	0	0	0	0	0	0	0	0	0	1	0
Diplophyllum trollii Grolle (reports of D. apiculatum in [Guangxi] belong to here)	0	0	0	0	0	0	0	0	0	0	0	0	0	0	0	0	1	0	0	0	0	0	0	0	0	0	0	1	0
Drepanolejeunea angustifolia (Mitt.) Grolle	0	0	1	0	0	1	0	1	0	0	0	1	0	0	0	0	0	0	0	0	1	0	1	1	0	1	0	0	0
Drepanolejeunea commutata Grolle & R.L. Zhu	1	0	1	0	0	0	0	0	0	0	0	0	0	0	0	0	0	0	0	1	1	0	0	0	0	0	0	0	0
Drepanolejeunea herzogii R.L. Zhu & M. L. So	0	0	0	0	0	0	1	0	1	0	0	0	0	1	0	0	0	0	0	0	0	0	1	1	0	0	1	0	0
Drepanolejeunea ternatensis (Gottsche) Steph.	0	1	0	0	0	0	0	1	0	0	0	0	0	0	0	0	0	0	0	0	1	0	0	1	0	0	0	0	0
Dumortiera hirsuta (Sw.) Nees	1	0	1	0	0	0	1	0	0	0	0	0	0	0	0	0	0	0	0	1	1	0	1	0	0	0	0	0	0
Frullania apiculata (Reinw., Blume & Nees) Dumort.	0	0	0	0	0	1	0	1	1	0	0	0	0	0	0	0	0	0	0	0	0	0	1	1	0	0	0	0	0
Frullania ericoides (Nees) Mont.	0	0	0	0	1	0	0	0	0	0	0	0	0	0	0	0	0	0	0	0	0	1	0	0	0	0	0	0	0
Frullania meyeniana Lindenb.	0	0	0	0	1	0	0	0	0	0	0	0	0	0	0	0	0	0	0	0	0	1	0	0	0	0	0	0	0
Frullania moniliata (Reinw., Blume & Nees) Mont. (including all reports of F. tamasrisci from EA)	0	0	1	1	0	1	0	0	0	0	0	0	0	0	0	0	0	0	0	0	1	1	1	0	0	0	0	0	0
Frullania motoyana Steph.	0	0	0	1	0	0	0	0	0	0	0	0	0	0	0	0	1	0	0	0	0	1	0	0	0	0	0	1	0
Frullania nepalensis (Spreng.) Lehm. & Lindenb.	0	1	1	1	1	0	1	1	1	1	0	0	0	1	0	0	0	0	0	0	1	1	1	1	1	0	1	0	0
Frullania obscura (Sw.) Dumort. (also as F. arecae)	0	0	1	0	1	0	0	0	0	0	0	0	0	0	0	0	0	0	0	0	1	1	0	0	0	0	0	0	0
Frullania pocsantha Thaithong & S. Hatt.	0	0	1	1	0	1	0	0	0	0	0	0	0	0	0	0	0	0	0	0	1	1	1	0	0	0	0	0	0
Frullania ramuligera (Nees) Mont.	0	0	0	0	0	0	0	1	0	0	0	0	0	0	0	0	0	0	0	0	0	0	0	1	0	0	0	0	0
Frullania serrata Gottsche	0	0	0	0	0	1	1	0	0	0	0	0	0	0	0	0	0	0	0	0	0	0	1	0	0	0	0	0	0
Frullania tagawana (S. Hatt. & Thaithong) S. Hatt.	0	0	0	0	0	0	0	0	0	0	0	0	0	0	0	1	0	0	0	0	0	0	0	0	0	0	0	1	0
Frullania yuennanensis Steph.	0	0	0	1	0	1	1	1	1	1	0	0	0	1	0	0	0	0	0	0	0	1	1	1	1	0	1	0	0
Fuscocephaloziopsis catenulata subsp. nipponica (S.Hatt.) Váňa & L.Söderstr. (reports of F. catenulata s.l. are belong to here)	0	0	0	0	0	0	0	1	1	0	0	0	0	0	0	0	0	0	1	0	0	0	0	1	0	0	0	0	1
Fuscocephaloziopsis gollanii (Steph.) Váňa & L. Söderstr. (the reports of Cephalozia connivens fropm S Chana are reffered to here)	0	0	1	0	0	0	0	1	0	0	0	0	0	1	1	1	1	0	1	0	1	0	0	1	0	0	1	1	1
Gymnomitrion rubidum (Mitt.) Váňa, Crand.-Stotl. & Stotler	0	0	0	0	0	0	0	0	0	0	0	0	0	1	0	0	0	0	0	0	0	0	0	0	0	0	1	0	0
Haplomitrium mnioides (Lindb.) R.M. Schust.	0	0	1	0	0	0	0	0	0	0	0	0	0	0	0	0	0	0	0	0	1	0	0	0	0	0	0	0	0
Herbertus armitanus (Steph.) H.A. Mill.	0	0	0	0	0	0	0	1	0	0	0	0	0	1	1	1	1	0	1	0	0	0	0	1	0	0	1	1	1
Herbertus dicranus (Taylor ex Gottsche, Lindenb. & Nees) Trevis. (also as Herbertus perrottetii (Steph.) Abeyw.)	0	1	0	0	0	0	0	1	0	0	0	0	0	0	0	1	1	0	1	0	1	0	0	1	0	0	0	1	1
Herbertus ramosus (Steph.) H.A. Mill. (also as Herbertus javanicus (Steph.) H.A. Mill.)	0	0	1	0	0	0	1	1	0	0	0	0	0	0	0	0	1	1	0	0	1	0	1	1	0	0	0	1	1
Heteroscyphus argutus (Nees) Schiffn.	1	1	1	0	0	1	0	1	0	1	0	0	0	0	0	0	0	0	0	1	1	0	1	1	1	0	0	0	0
Heteroscyphus coalitus (Hook.) Schiffn. (also as Heteroscyphus bescherellei (Steph.) S. Hatt.)	1	1	1	0	0	1	0	1	0	1	0	1	0	1	1	1	0	0	0	1	1	0	1	1	1	1	1	1	0
Heteroscyphus tener (Steph.) Schiffn.	0	0	0	0	0	1	1	1	1	1	0	0	0	1	0	1	1	0	0	0	0	0	1	1	1	0	1	1	0
Heteroscyphus wettsteinii Schiffner	0	0	1	0	0	0	0	0	0	0	0	0	0	0	0	0	0	0	0	0	1	0	0	0	0	0	0	0	0
Heteroscyphus zollingeri (Gottsche) Schiffn.	0	0	1	0	0	0	0	0	0	0	0	0	0	0	0	0	0	0	0	0	1	0	0	0	0	0	0	0	0
Isotachis japonica Steph.	0	0	0	0	0	0	1	1	1	1	0	0	0	1	0	1	0	0	0	0	0	0	1	1	1	0	1	1	0
Jackiella javanica Schiffn.	1	1	1	0	0	0	0	1	0	1	0	0	0	0	0	0	0	0	0	1	1	0	0	1	1	0	0	0	0
Jubula javanica Steph.	1	0	1	0	0	1	0	0	0	1	0	0	0	1	0	1	1	0	0	1	1	0	1	0	1	0	1	1	0
Jubula sikkimensis Steph.	0	0	0	0	0	0	0	0	0	0	0	0	0	1	0	1	0	0	0	0	0	0	0	0	0	0	1	1	0
Kurzia borneensis Mizut.	0	1	1	0	0	1	0	0	0	1	0	0	0	1	1	0	0	0	0	0	1	0	1	0	1	0	1	0	0
Kurzia geniculata Mizut.	0	0	0	0	0	0	1	0	0	0	0	0	0	0	0	0	0	0	0	0	0	0	1	0	0	0	0	0	0
Kurzia lineariloba Mizut.	0	0	0	0	0	0	0	0	1	0	0	0	0	0	0	0	0	0	0	0	0	0	0	1	0	0	0	0	0
Kurzia makinoana (Steph.) Grolle	0	0	0	0	0	0	1	1	1	1	0	0	0	1	0	1	1	0	1	0	0	0	1	1	1	0	1	1	1
Lejeunea alata Gottsche	0	0	0	0	0	0	0	0	0	1	0	0	0	0	0	0	0	0	0	0	0	0	0	0	1	0	0	0	0
Lejeunea cocoes Mitt.	0	0	0	0	0	0	1	0	0	0	0	0	0	0	0	0	0	0	0	0	0	0	1	0	0	0	0	0	0
Lejeunea eifrigii Mizut.	0	0	0	0	0	0	0	0	1	0	0	0	0	0	0	0	0	0	0	0	0	0	0	1	0	0	0	0	0
Lejeunea flava (Sw.) Nees	0	1	1	0	0	1	0	1	0	1	0	0	0	0	0	0	0	0	0	0	1	0	1	1	1	0	0	0	0
Lejeunea japonica Mitt.	0	0	1	0	0	0	0	0	0	1	0	0	0	0	0	0	0	0	0	0	1	0	0	0	1	0	0	0	0
Lejeunea magohukui Mizut.	1	0	0	1	0	0	0	0	0	0	0	0	0	0	0	0	0	0	0	1	0	1	0	0	0	0	0	0	0
Lejeunea neelgherriana Gottsche	0	0	1	0	0	0	0	1	0	0	0	0	0	0	0	0	0	0	0	0	1	0	0	1	0	0	0	0	0
Lejeunea obscura Mitt.	1	1	1	0	0	0	0	0	0	0	0	0	0	0	0	0	0	0	0	1	1	0	0	0	0	0	0	0	0
Lejeunea pallidevirens S. Hatt.	0	0	1	0	0	0	1	1	1	0	0	0	0	0	0	0	0	0	0	0	1	0	1	1	0	0	0	0	0
Lejeunea papilionacea Steph. ex Prantl	1	0	1	1	0	0	0	0	0	0	0	0	0	0	0	0	0	0	0	1	1	1	0	0	0	0	0	0	0
Lejeunea parva (S. Hatt.) Mizut. (also as Lejeunea rotundistipula (Steph.) S. Hatt. nom. inval.)	0	0	0	1	0	0	0	1	0	1	0	0	0	0	0	1	0	1	1	0	0	1	0	1	1	0	0	1	1
Lejeunea subacuta Mitt.	0	0	0	0	0	1	0	1	0	0	0	0	0	0	0	0	0	0	0	0	0	0	1	1	0	0	0	0	0
Lejeunea tuberculosa Steph.	1	0	1	0	0	1	0	1	0	0	0	0	0	0	0	0	0	0	0	1	1	0	1	1	0	0	0	0	0
Lepidozia faurieana Steph.	0	1	1	0	0	1	1	1	1	1	0	0	0	1	0	0	0	0	0	0	1	0	1	1	1	0	1	0	0
Lepidozia omeiensis P.C. Chen ex Mizut. & G.C. Zhang	0	0	0	0	0	0	1	0	0	0	0	0	0	0	1	1	0	0	1	0	0	0	1	0	0	0	1	1	1
Lepidozia subintegra Lindenb.	0	0	1	0	0	0	0	0	0	0	0	0	0	0	0	0	0	0	0	0	1	0	0	0	0	0	0	0	0
Lepidozia subtransversa Steph.	0	0	0	0	0	0	1	1	0	0	0	0	0	0	0	0	1	0	1	0	0	0	1	1	0	0	0	1	1
Lepidozia trichodes (Reinw., Blume & Nees) Nees	0	0	0	0	0	0	0	0	1	0	0	0	0	0	0	0	0	0	0	0	0	0	0	1	0	0	0	0	0
Lepidozia vitrea Steph.	0	1	0	0	0	1	1	0	0	1	0	0	0	0	0	0	0	0	1	0	1	0	1	0	1	0	0	0	1
Leptolejeunea balansae Steph.	0	0	0	0	0	0	0	1	0	0	0	0	0	0	0	0	0	0	0	0	0	0	0	1	0	0	0	0	0
Leptolejeunea epiphylla (Mitt.) Steph.	0	0	1	0	0	0	0	0	0	0	0	0	0	0	0	0	0	0	0	0	1	0	0	0	0	0	0	0	0
Leptolejeunea latifolia Herzog	0	0	0	0	0	0	0	0	1	0	0	0	0	0	0	0	0	0	0	0	0	0	0	1	0	0	0	0	0
Leucolejeunea paroica N. Kitag. as Cheilolejeunea kitagawae W. Ye & R.L. Zhu	0	0	0	0	0	0	1	0	1	0	0	0	0	0	0	0	0	0	0	0	0	0	1	1	0	0	0	0	0
Leucolejeunea turgida (Mitt.) Verd.	0	0	0	0	0	1	0	0	0	1	0	0	0	0	0	0	1	0	0	0	0	0	1	0	1	0	0	1	0
Leucolejeunea xanthocarpa (Lehm. & Lindenb.) A. Evans	0	0	0	1	0	0	0	1	0	0	0	0	0	0	0	0	0	0	0	0	0	1	0	1	0	0	0	0	0
Lobatiriccardia yunnanensis Furuki & D.G. Long	0	0	1	0	0	0	1	0	0	0	0	0	0	0	0	0	0	0	0	0	1	0	1	0	0	0	0	0	0
Lophocolea bidentata (L.) Dumort.	0	0	0	0	0	0	0	0	0	0	0	0	0	0	0	1	0	0	0	0	0	0	0	0	0	0	0	1	0
Lophocolea heterophylla (Schrad.) Dumort.	0	0	1	0	0	0	0	0	0	0	0	0	0	0	0	0	0	0	0	0	1	0	0	0	0	0	0	0	0
Lophocolea minor Nees	0	0	0	0	0	0	0	1	0	1	0	0	0	0	0	0	0	0	0	0	0	0	0	1	1	0	0	0	0
Lopholejeunea nigricans (Lindenb.) Steph. ex Schiffn.	0	0	0	0	0	1	0	1	0	0	0	0	0	0	0	0	0	0	0	0	0	0	1	1	0	0	0	0	0
Lopholejeunea soae R.L. Zhu & Gradst.	0	0	0	0	0	1	0	0	0	0	0	0	0	0	0	0	0	0	0	0	0	0	1	0	0	0	0	0	0
Lopholejeunea subfusca (Nees) Schiffn.	1	0	1	0	0	0	0	1	0	0	0	0	0	0	0	0	0	0	0	1	1	0	0	1	0	0	0	0	0
Lopholejeunea zollingeri (Prantl) Steph. ex Schiffn.	0	0	0	0	0	0	0	0	1	0	0	0	0	0	0	0	0	0	0	0	0	0	0	1	0	0	0	0	0
Makinoa crispata (Steph.) Miyake	0	0	1	0	0	0	0	0	0	0	0	0	0	0	0	0	0	0	0	0	1	0	0	0	0	0	0	0	0
Marchantia emarginata Reinw., Blume & Nees ssp. Tosana	1	0	1	1	0	0	0	0	0	0	0	0	0	0	0	0	0	0	0	1	1	1	0	0	0	0	0	0	0
Marchantia paleacea Bertol.	1	0	0	0	0	1	0	0	0	0	0	0	0	0	0	0	0	0	0	1	0	0	1	0	0	0	0	0	0
Marchantia papillata subsp. grossibarba (Steph.) Bischl.	1	0	1	0	0	0	1	0	0	0	0	0	0	0	0	0	0	0	0	1	1	0	1	0	0	0	0	0	0
Marchantia polymorpha L.	0	0	0	0	0	0	0	0	0	0	0	0	0	0	0	0	0	0	1	0	0	0	0	0	0	0	0	0	1
Marsupella stoloniformis N. Kitag.	0	0	0	0	0	0	0	0	0	0	0	0	0	1	1	1	1	0	0	0	0	0	0	0	0	0	1	1	0
Marsupella vietnamica Bakalin et Fedosov	0	0	0	0	0	1	1	0	0	0	0	0	0	1	1	1	1	0	0	0	0	0	1	0	0	0	1	1	0
Mastigophora diclados (Brid. ex F. Weber) Nees	0	0	1	0	0	0	0	0	0	0	0	0	0	0	0	0	0	0	0	0	1	0	0	0	0	0	0	0	0
Mastigophora woodsii (Hook.) Nees	0	0	0	0	0	0	1	1	0	0	0	0	0	0	0	0	0	0	0	0	0	0	1	1	0	0	0	0	0
Metacalypogeia alternifolia (Nees) Grolle	0	0	0	0	0	1	1	1	0	1	0	0	0	1	0	1	1	0	1	0	0	0	1	1	1	0	1	1	1
Metzgeria consanguinea Schiffn.	0	1	0	0	0	0	0	0	1	0	0	0	0	0	0	0	0	0	1	0	1	0	0	1	0	0	0	0	1
Metzgeria leptoneura Spruce	0	0	0	0	0	0	0	0	0	0	0	0	0	1	0	1	1	0	0	0	0	0	0	0	0	0	1	1	0
Metzgeria lindbergii Schiffn. (all reports of M. conjugata referred to here)	0	0	1	0	0	1	0	0	0	1	0	0	0	0	0	0	0	0	0	0	1	0	1	0	1	0	0	0	0
Metzgeria pubescens (Schrank) Raddi	0	0	0	0	0	0	0	0	0	0	0	1	0	0	0	0	0	0	0	0	0	0	0	0	0	1	0	0	0
Microlejeunea punctiformis (Taylor) Steph. (reports of Lejeunea ulicina (Taylor) Gottsche, Lindenb. & Nees from EA are referred to here)	0	0	0	0	0	1	0	1	0	0	0	0	0	0	0	0	0	0	0	0	0	0	1	1	0	0	0	0	0
Mnioloma fuscum (Lehm.) R.M. Schust.	0	0	1	0	0	0	0	0	1	0	0	0	0	1	0	1	0	0	0	0	1	0	0	1	0	0	1	1	0
Mylia vietnamica Bakalin et Vilnet	0	0	0	0	0	0	0	0	0	0	0	0	0	0	0	1	1	0	1	0	0	0	0	0	0	0	0	1	1
Neolepidozia papulosa (Steph.) Fulford et J.Taylor	0	0	1	0	0	0	0	0	0	0	0	0	0	0	0	0	0	0	0	0	1	0	0	0	0	0	0	0	0
Neolepidozia wallichiana (Gottsche) Fulford & J. Taylor	0	0	0	0	0	0	0	0	1	0	0	0	0	0	0	0	0	0	0	0	0	0	0	1	0	0	0	0	0
Notoscyphus lutescens (Lehm. & Lindenb.) Mitt. (also as N. parvus)	0	0	1	0	0	0	0	0	0	0	0	0	0	0	0	0	0	0	0	0	1	0	0	0	0	0	0	0	0
Nowellia curvifolia (Dicks.) Mitt.	0	0	0	0	0	0	1	1	1	1	0	0	0	1	0	0	0	0	0	0	0	0	1	1	1	0	1	0	0
Odontoschisma grosseverrucosum Steph.	0	0	1	0	0	0	0	0	0	0	0	0	0	0	0	0	0	0	0	0	1	0	0	0	0	0	0	0	0
Pallavicinia levieri Schiffn.	0	0	1	0	0	0	0	0	0	0	0	0	0	0	0	1	0	0	0	0	1	0	0	0	0	0	0	1	0
Pallavicinia subciliata (Austin) Steph. (also as Pallavicinia longispina Steph.)	1	1	1	0	0	1	1	1	1	0	0	0	0	0	0	0	0	0	0	1	1	0	1	1	0	0	0	0	0
Pellia endiviifolia (Dicks.) Dumort.	1	0	1	0	0	1	0	0	0	0	0	0	0	0	0	0	0	0	0	1	1	0	1	0	0	0	0	0	0
Plagiochasma cordatum Lehm. & Lindenb.	1	0	1	0	0	0	0	0	0	0	0	0	0	0	0	0	0	0	0	1	1	0	0	0	0	0	0	0	0
Plagiochasma japonicum (Steph.) C. Massal.	1	0	0	1	0	0	0	0	0	0	0	0	0	0	0	0	0	0	0	1	0	1	0	0	0	0	0	0	0
Plagiochasma rupestre (J.R. Forst. & G. Forst.) Stephani	1	0	0	0	0	0	0	0	0	0	0	0	0	0	0	0	0	0	0	1	0	0	0	0	0	0	0	0	0
Plagiochila assamica Steph.	0	0	0	0	0	0	1	1	1	0	0	0	0	0	0	0	0	0	0	0	0	0	1	1	0	0	0	0	0
Plagiochila beddomei Steph.	0	0	1	0	0	1	0	1	0	1	0	0	0	0	0	0	0	0	0	0	1	0	1	1	1	0	0	0	0
Plagiochila chenii Grolle & M.L. So	0	0	0	0	0	0	1	0	0	0	0	0	0	0	0	0	0	0	0	0	0	0	1	0	0	0	0	0	0
Plagiochila chinensis Steph.	0	0	0	0	1	0	0	0	0	0	0	0	0	0	0	0	0	0	0	0	0	1	0	0	0	0	0	0	0
Plagiochila devexa Steph.	0	0	0	0	0	0	0	0	1	0	0	0	0	0	0	0	0	0	0	0	0	0	0	1	0	0	0	0	0
Plagiochila durelii Schiffn.	0	0	0	0	0	0	0	1	0	0	0	0	0	1	0	1	0	0	0	0	0	0	0	1	0	0	1	1	0
Plagiochila flexuosa Mitt.	1	0	1	1	0	0	0	1	0	1	0	1	0	0	0	0	0	0	0	1	1	1	0	1	1	1	0	0	0
Plagiochila fruticosa Mitt.	0	0	0	0	1	1	0	1	0	1	0	1	0	1	0	0	0	0	0	0	0	1	1	1	1	1	1	0	0
Plagiochila gracilis Lindenb. & Gottsche	0	0	0	0	0	1	0	1	1	0	0	0	0	0	1	1	1	0	1	0	0	0	1	1	0	0	1	1	1
Plagiochila grollei Inoue	0	0	0	0	0	0	0	0	0	0	0	0	1	0	0	0	0	0	0	0	0	0	0	0	0	1	0	0	0
Plagiochila hokinensis Steph. (not the same with P. chinensis Steph.?)	0	0	1	0	0	0	0	0	0	0	0	0	0	0	0	0	0	0	0	0	1	0	0	0	0	0	0	0	0
Plagiochila hyalodermica Grolle & M. L. So	0	0	0	0	0	0	0	1	0	0	0	0	0	1	0	0	1	0	1	0	0	0	0	1	0	0	1	1	1
Plagiochila junghuhniana Sande Lac.	0	0	1	0	0	0	0	0	0	0	0	0	0	0	0	0	0	0	0	0	1	0	0	0	0	0	0	0	0
Plagiochila khasiana Mitt.	0	0	0	0	0	0	0	0	0	1	0	0	0	0	0	0	0	0	0	0	0	0	0	0	1	0	0	0	0
Plagiochila nepalensis Lindenb. (also as Plagiochila makinoana S. Hatt.)	0	0	1	1	1	0	0	1	0	0	0	0	0	0	0	0	0	0	0	0	1	1	0	1	0	0	0	0	0
Plagiochila oblonga Inoue	0	0	0	0	0	0	0	0	0	0	0	0	0	0	0	0	0	1	0	0	0	0	0	0	0	0	0	0	1
Plagiochila ovalifolia Mitt.	0	0	0	0	0	0	1	0	0	1	0	0	0	0	0	0	0	0	0	0	0	0	1	0	1	0	0	0	0
Plagiochila parvifolia Lindenb.	1	0	0	1	0	0	0	0	0	0	0	0	0	0	0	0	0	0	0	1	0	1	0	0	0	0	0	0	0
Plagiochila peculiaris Schiffn.	0	1	1	0	1	0	0	0	0	0	0	0	0	0	0	0	0	0	0	0	1	1	0	0	0	0	0	0	0
Plagiochila pseudofirma Herzog	0	0	0	0	0	0	1	1	0	0	0	0	0	0	0	0	0	0	1	0	0	0	1	1	0	0	0	0	1
Plagiochila pulcherrima Horik.	0	0	1	0	0	0	0	1	0	1	0	0	0	1	0	0	0	0	0	0	1	0	0	1	1	0	1	0	0
Plagiochila salacensis Gottsche	0	0	0	1	0	0	0	0	0	0	0	0	0	0	0	0	0	0	0	0	0	1	0	0	0	0	0	0	0
Plagiochila sciophila Nees ex Lindenb. (also as Plagiochila japonica Sande Lac.)	1	0	1	1	0	1	0	0	0	1	0	0	0	1	0	1	1	0	0	1	1	1	1	0	1	0	1	1	0
Plagiochila semidecurrens (Lehm. & Lindenb.) Lehm. & Lindenb.	0	0	0	0	0	0	1	1	1	1	0	0	0	1	1	1	1	1	1	0	0	0	1	1	1	0	1	1	1
Plagiochila subtropica Steph.	0	0	1	0	0	1	1	1	1	1	0	0	0	0	0	0	0	0	0	0	1	0	1	1	1	0	0	0	0
Plagiochila teysmannii Sande Lac.	0	0	0	0	0	0	1	0	0	0	0	0	0	0	0	0	0	0	0	0	0	0	1	0	0	0	0	0	0
Plagiochila trabeculata Steph.	0	0	1	0	0	0	0	1	0	1	0	0	0	1	1	1	1	1	0	0	1	0	0	1	1	0	1	1	1
Plagiochila vexans Schiffn. ex Steph.	0	0	0	0	0	0	0	0	1	0	0	0	0	0	0	0	0	0	0	0	0	0	0	1	0	0	0	0	0
Plagiochila zhuensis Grolle & M. L. So	0	0	0	0	0	0	0	0	0	0	0	0	0	0	0	1	0	0	0	0	0	0	0	0	0	0	0	1	0
Plagiochilion fimbriatum (Mitt.) Inoue	0	0	0	0	0	1	0	1	0	0	0	0	0	0	0	0	0	0	0	0	0	0	1	1	0	0	0	0	0
Plagiochilion mayebarae S. Hatt.	0	0	0	0	0	0	0	0	0	0	0	0	0	1	0	1	0	0	0	0	0	0	0	0	0	0	1	1	0
Plagiochilion theriotianum (Steph.) Inoue	0	0	0	0	0	1	0	1	0	0	0	0	0	0	0	0	0	0	0	0	0	0	1	1	0	0	0	0	0
Plectocolea ariadne (Taylor ex Lehm.) Mitt.	1	0	0	0	0	0	0	0	0	0	0	0	0	0	0	0	0	0	0	1	0	0	0	0	0	0	0	0	0
Plectocolea granulata (Steph.) Bakalin	1	1	1	0	0	0	0	0	0	0	0	0	0	0	0	0	0	0	0	1	1	0	0	0	0	0	0	0	0
Plectocolea hasskarliana (Nees) Mitt.	0	0	1	0	0	0	0	0	0	0	0	0	0	0	0	0	0	0	0	0	1	0	0	0	0	0	0	0	0
Plectocolea infusca Mitt.	0	1	0	0	0	0	0	0	0	0	0	0	0	0	0	0	0	0	0	0	1	0	0	0	0	0	0	0	0
Plectocolea rosulans (Steph.) S. Hatt.	1	1	1	0	0	1	0	0	0	1	0	0	0	0	0	0	0	0	0	1	1	0	1	0	1	0	0	0	0
Plectocolea tetragona (Lindenb.) Amakawa	0	1	1	0	0	0	0	0	0	0	0	0	0	0	0	0	0	0	0	0	1	0	0	0	0	0	0	0	0
Plectocolea truncata (Nees) Bakalin (also as Solenostoma multicarpum (C. Gao & J. Sun) Váňa & D.G. Long)	0	1	1	0	0	0	0	0	0	0	0	0	0	0	0	0	0	0	0	0	1	0	0	0	0	0	0	0	0
Pleurozia gigantea (F. Weber) Lindb.	0	0	0	0	0	0	0	1	0	1	0	0	0	0	0	0	0	0	0	0	0	0	0	1	1	0	0	0	0
Pleurozia subinflata (Austin) Austin	0	0	0	0	0	1	0	1	0	0	0	0	0	0	0	1	1	0	1	0	0	0	1	1	0	0	0	1	1
Plicanthus birmensis (Steph.) R.M. Schust.	0	0	0	0	0	0	0	1	0	1	0	0	0	1	0	0	1	0	1	0	0	0	0	1	1	0	1	1	1
Plicanthus hirtellus (F. Weber) R.M. Schust.	0	0	1	0	0	1	0	1	0	1	0	0	0	0	0	0	0	0	1	0	1	0	1	1	1	0	0	0	1
Porella acutifolia (Lehm. & Lindenb.) Trevis.	0	0	0	0	0	0	1	1	1	0	0	0	0	0	0	0	0	0	0	0	0	0	1	1	0	0	0	0	0
Porella caespitans (Steph.) S. Hatt.	1	1	1	1	0	0	0	0	0	0	0	0	0	0	0	0	0	0	0	1	1	1	0	0	0	0	0	0	0
Porella campylophylla (Lehm. & Lindenb.) Trevis. (including ssp. tosana)	0	0	1	0	0	0	1	1	0	1	0	0	0	1	0	1	1	0	0	0	1	0	1	1	1	0	1	1	0
Porella densifolia (Steph.) S. Hatt.	0	0	1	1	1	0	0	0	0	0	0	0	0	0	0	0	0	0	0	0	1	1	0	0	0	0	0	0	0
Porella grandifolia (Steph.) S. Hatt.	0	0	0	1	0	0	0	0	0	0	0	0	0	0	0	0	0	0	0	0	0	1	0	0	0	0	0	0	0
Porella japonica (Sande Lac.) Mitt.	0	0	0	0	0	0	0	1	0	0	0	0	0	0	0	0	0	0	0	0	0	0	0	1	0	0	0	0	0
Porella javanica	0	0	0	0	0	0	0	0	0	0	0	0	0	0	0	0	0	0	0	0	0	0	0	0	0	0	0	0	0
Porella obtusata (Taylor) Trevis. f. macroloba (Steph.) S. Hatt.	0	0	1	1	0	1	0	0	0	0	0	0	0	0	0	0	0	0	0	0	1	1	1	0	0	0	0	0	0
Porella perrottetiana (Mont.) Trevis.	0	0	1	1	0	1	0	0	0	0	0	0	1	0	0	0	0	0	0	0	1	1	1	0	0	1	0	0	0
Porella plumosa (Mitt.) Parihar	0	0	0	0	0	0	0	0	0	0	0	1	0	0	0	0	0	0	0	0	0	0	0	0	0	1	0	0	0
Porella reflexigastria Pócs	0	0	1	1	1	0	1	0	0	0	0	0	0	0	0	0	0	0	0	0	1	1	1	0	0	0	0	0	0
Preissia quadrata (Scop.) Nees	0	0	0	0	0	0	1	0	0	0	0	0	0	0	0	0	0	0	0	0	0	0	1	0	0	0	0	0	0
Pseudolepicolea andoi (R.M. Schust.) Inoue	0	0	0	0	0	0	1	0	0	1	0	0	0	0	0	0	0	0	0	0	0	0	1	0	1	0	0	0	0
Ptychanthus striatus (Lehm. & Lindenb.) Nees	1	1	1	1	1	1	0	1	0	0	0	0	0	0	0	0	0	0	0	1	1	1	1	1	0	0	0	0	0
Radula acuminata Steph.	0	1	0	0	0	0	0	0	0	0	0	0	0	0	0	0	0	0	0	0	1	0	0	0	0	0	0	0	0
Radula apiculata Sande Lac. ex Steph.	1	0	1	1	0	1	0	0	0	0	0	0	0	0	0	0	0	0	0	1	1	1	1	0	0	0	0	0	0
Radula assamica Steph.	0	0	0	1	0	0	0	0	0	0	0	0	0	0	0	0	0	0	0	0	0	1	0	0	0	0	0	0	0
Radula cavifolia Hampe	0	1	0	0	0	1	0	1	0	0	0	0	0	0	1	1	1	0	1	0	1	0	1	1	0	0	1	1	1
Radula constricta Steph.	0	0	0	1	0	0	0	0	0	0	0	0	0	0	0	0	0	0	0	0	0	1	0	0	0	0	0	0	0
Radula fulvifolia (Hook. f. & Taylor) Gottsche, Lindenb. & Nees (as Radula meyeri Steph.)	1	0	0	0	0	0	0	0	0	0	0	0	0	0	0	0	0	0	0	1	0	0	0	0	0	0	0	0	0
Radula inouei K. Yamada	0	0	0	0	0	0	0	0	0	0	0	0	0	0	0	1	1	0	0	0	0	0	0	0	0	0	0	1	0
Radula japonica Gottsche ex Steph.	0	0	1	0	0	0	0	0	0	0	0	0	0	0	0	0	0	0	0	0	0	0	0	0	0	0	0	0	0
Radula javanica Gottsche	1	0	1	0	0	0	0	1	0	0	0	0	0	1	0	0	0	0	0	1	1	0	0	1	0	0	1	0	0
Radula kojana Steph.	0	0	0	0	0	0	0	0	0	0	0	0	0	1	0	0	0	0	0	0	0	0	0	0	0	0	1	0	0
Radula madagascariensis Gottsche	0	0	0	0	0	0	1	0	1	1	0	0	0	1	0	0	0	0	0	0	0	0	1	1	1	0	1	0	0
Riccardia decrescens (Steph.) S. Hatt. (all repotrs of R. multifida are referred to here)	0	0	1	0	0	0	0	0	0	1	0	0	0	0	1	0	0	0	0	0	1	0	0	0	1	0	1	0	0
Riccardia flavovirens Furuki	0	1	1	0	0	0	1	0	0	0	0	0	0	0	0	0	0	0	0	0	1	0	1	0	0	0	0	0	0
Riccardia glauca Furuki	1	0	0	0	0	0	0	0	0	0	0	0	0	0	0	0	0	0	0	1	0	0	0	0	0	0	0	0	0
Riccardia latifrondoides Schiffn.	0	0	1	0	0	0	0	0	0	0	0	0	0	0	0	0	0	0	0	0	1	0	0	0	0	0	0	0	0
Riccardia nagasakiensis (Steph.) S. Hatt.	0	0	0	0	0	1	0	0	0	1	0	0	0	1	0	1	0	0	0	0	0	0	1	0	1	0	1	1	0
Riccardia palmata (Hedw.) Carruth.	0	0	0	0	0	0	0	0	0	0	0	0	0	1	0	0	0	0	0	0	0	0	0	0	0	0	1	0	0
Riccardia parvula Schiffn.	1	1	0	0	0	0	0	0	0	1	0	0	0	1	0	0	0	0	0	1	1	0	0	0	1	0	1	0	0
Riccardia pumila Furuki	0	0	1	0	0	0	1	0	1	0	0	0	0	0	0	0	0	0	0	0	1	0	1	1	0	0	0	0	0
Riccardia pusilla Grolle	0	0	0	0	0	1	0	0	0	0	0	0	0	0	0	0	0	0	0	0	0	0	1	0	0	0	0	0	0
Saccogynidium muricellum (De Not.) Grolle	1	0	1	0	0	0	0	0	0	0	0	0	0	0	0	0	0	0	0	1	1	0	0	0	0	0	0	0	0
Scapania contorta Mitt.	0	0	0	0	0	0	0	1	0	0	0	0	0	1	0	0	1	0	0	0	0	0	0	1	0	0	1	1	0
Scapania ciliatospinosa Horik.	0	0	0	0	0	0	0	1	0	0	0	0	0	0	0	1	1	0	1	0	0	0	0	1	0	0	0	1	1
Scapania ferruginea (Lehm. & Lindenb.) Gottsche	0	0	0	0	0	0	0	0	0	0	0	0	0	1	0	1	1	0	0	0	0	0	0	0	0	0	1	1	0
Scapania ligulata Steph.	0	0	0	0	0	0	1	1	1	1	0	0	0	1	0	0	1	0	1	0	0	0	1	1	1	0	1	1	1
Scapania maxima Horik.	0	0	0	0	0	1	1	1	0	1	0	0	0	1	1	0	0	0	0	0	0	0	1	1	1	0	1	0	0
Scapania metahimalayana Vilnet & Bakalin	0	0	0	0	0	0	0	0	0	0	0	0	0	0	0	1	1	0	0	0	0	0	0	0	0	0	0	1	0
Scapania ornithopoides (With.) Waddell	0	0	0	0	0	0	1	1	0	1	0	0	0	1	1	1	1	0	1	0	0	0	1	1	1	0	1	1	1
Scapania pseudojavanica Vilnet & Bakalin	0	0	0	0	0	0	1	0	0	0	0	0	0	0	0	1	0	0	0	0	0	0	1	0	0	0	0	1	0
Scapania undulata (L.) Dumort.	0	1	1	0	0	1	0	1	0	1	0	0	0	1	0	0	0	0	0	0	1	0	1	1	1	0	1	0	0
Schiffneria hyalina Steph.	0	0	1	0	0	0	0	1	0	0	0	0	0	1	1	0	0	0	1	0	1	0	0	1	0	0	1	1	1
Schistochila aligera (Nees & Blume) J.B. Jack & Steph.	0	0	0	0	0	0	0	0	0	0	0	1	0	0	0	0	0	0	0	0	0	0	0	0	0	1	0	0	0
Schistochila doriae (De Not.) Trevis.	1	0	1	0	0	1	0	0	0	0	0	0	0	0	0	0	0	0	0	1	1	0	1	0	0	0	0	0	0
Schistochila sciurea (Nees) Schiffn.	0	0	0	0	0	0	1	0	0	0	0	0	0	0	0	0	0	0	0	0	0	0	1	0	0	0	0	0	0
Schistochilopsis setosa (Mitt.) Konstant.	0	0	0	0	0	0	0	1	0	0	0	0	0	1	1	1	1	0	1	0	0	0	0	1	0	0	1	1	1
Solenostoma appressifolium var. minus (Amakawa) Váňa & D.G. Long	0	0	1	0	0	0	0	0	0	0	0	0	0	0	0	0	0	0	0	0	1	0	0	0	0	0	0	0	0
Solenostoma faurieanum (Beauverd) R.M. Schust.	0	0	0	0	0	0	0	0	0	0	0	0	0	0	0	1	1	0	0	0	0	0	0	0	0	0	0	1	0
Solenostoma heterolimbatum (Amakawa) Váňa & D.G.Long	0	0	0	0	0	0	0	0	1	0	0	0	0	0	0	0	0	0	0	0	0	0	0	1	0	0	0	0	0
Solenostoma parvitextum (Amakawa) Váňa & D.G. Long	0	0	0	0	0	0	0	0	0	0	0	0	0	0	0	1	1	0	0	0	0	0	0	0	0	0	0	1	0
Solenostoma pseudocyclops (Inoue) Váňa & D.G. Long	0	0	0	0	0	0	0	0	0	0	0	0	0	0	0	1	0	0	0	0	0	0	0	0	0	0	0	1	0
Solenostoma rotundatum Amakawa	1	0	1	0	0	0	0	0	0	0	0	0	0	0	0	0	0	0	0	1	1	0	0	0	0	0	0	0	0
Solenostoma schaulianum (Steph.) Váňa & D.G. Long	0	0	0	0	0	0	0	0	0	0	0	0	0	1	0	0	0	0	0	0	0	0	0	0	0	0	1	0	0
Solenostoma suborbiculatum (Amakawa) Váňa & D.G. Long	0	0	0	0	0	0	0	0	0	0	0	0	0	1	0	1	1	0	0	0	0	0	0	0	0	0	1	1	0
Southbya grollei N. Kitag.	1	0	0	0	0	0	0	0	0	0	0	0	0	0	0	0	0	0	0	1	0	0	0	0	0	0	0	0	0
Sphenolobopsis pearsonii (Spruce) R.M. Schust.	0	0	0	0	0	0	0	1	0	0	0	0	0	1	0	1	1	0	0	0	0	0	0	1	0	0	1	1	0
Spruceanthus semirepandus (Nees) Verd.	0	0	1	1	0	0	0	1	0	1	0	0	0	1	0	1	0	0	0	0	1	1	0	1	1	0	1	1	0
Syzygiella autumnalis (DC.) K. Feldberg, Váňa, Hentschel & Heinrichs	0	0	0	0	0	0	1	0	0	0	0	0	0	0	0	0	0	0	0	0	0	0	1	0	0	0	0	0	0
Syzygiella elongella (Taylor) K. Feldberg, Váňa, Hentschel & Heinrichs	0	0	0	0	0	1	0	1	0	0	0	0	0	0	0	0	0	0	1	0	0	0	1	1	0	0	0	0	1
Syzygiella nipponica (S. Hatt.) K. Feldberg, Váňa, Hentschel & Heinrichs	0	0	0	0	0	0	0	0	0	0	0	0	0	0	0	1	0	0	0	0	0	0	0	0	0	0	0	1	0
Thysananthus comosus Lindenb.	0	0	0	1	0	0	0	0	0	0	0	0	0	0	0	0	0	0	0	0	0	1	0	0	0	0	0	0	0
Trichocolea japonica T. Katag.	0	0	0	0	0	0	1	0	0	0	0	0	0	0	0	0	0	0	0	0	0	0	1	0	0	0	0	0	0
Trichocolea pluma Dumort.	0	0	0	0	0	0	0	1	0	0	0	0	0	1	1	1	0	0	0	0	0	0	0	1	0	0	1	1	0
Trichocolea rudimentaris Stephani	0	0	0	0	0	0	0	1	0	0	0	0	0	0	0	0	0	0	0	0	0	0	0	1	0	0	0	0	0
Trichocolea tomentella (Ehrh.) Dumort.	0	0	0	0	0	1	1	1	1	0	0	0	0	1	1	0	0	0	0	0	0	0	1	1	0	0	1	0	0
Tuzibeanthus chinensis (Steph.) Mizut.	0	0	0	1	0	0	0	0	0	0	0	0	0	0	0	0	0	0	0	0	0	1	0	0	0	0	0	0	0
Vietnamiella epiphytica Bakalin et Vilnet	0	0	0	0	0	0	0	0	0	0	0	0	0	0	0	1	1	0	0	0	0	0	0	0	0	0	0	1	0
Wiesnerella denudata (Mitt.) Steph.	0	1	1	0	0	0	0	0	0	0	0	0	0	0	0	0	0	0	0	0	1	0	0	0	0	0	0	0	0
	46	34	103	31	13	57	60	104	46	60	0	9	2	68	24	64	52	6	41	46	113	38	102	123	60	11	73	78	44

## Sheet: selected belts
Table S3. DCA matrix of taxa distribution within the 100-meter and 200-meter altitudinal ranges.
Taxon	>1300	>1500	>1800	>1900	>2000	>2100	>2200	>2600	>2700	>2800	>2900	>3100	>1200(y)	>1400(y)	>1800(y)	>2000(y)	>2200(y)	>2600(y)	>2800(y)	>3000(y)
Acrobolbus ciliatus (Mitt.) Schiffn.	0	0	0	0	0	0	0	1	0	1	0	0	0	0	0	0	0	1	1	0
Acrolejeunea infuscata (Mitt.) Jian Wang bis & Gradst.	0	0	0	0	1	1	1	0	0	0	0	0	0	0	0	1	1	0	0	0
Acrolejeunea recurvata Gradst.	0	1	0	0	0	0	0	0	0	0	0	0	0	1	0	0	0	0	0	0
Acrolejeunea sandvicensis (Gottsche) Steph.	0	1	0	0	0	0	0	0	0	0	0	0	0	1	0	0	0	0	0	0
Anastrophyllum assimile (Mitt.) Steph.	0	0	0	0	0	0	0	0	0	0	0	1	0	0	0	0	0	0	0	1
Anastrophyllum bidens (Reinw., Blume & Nees) Steph.	0	0	0	0	1	0	0	1	0	1	0	1	0	0	0	1	0	1	1	1
Aneura maxima (Schiffn.) Steph.	0	0	0	0	0	0	0	0	0	0	0	1	0	0	0	0	0	0	0	1
Aneura pinguis (L.) Dumort.	0	1	0	1	0	0	0	1	0	1	1	0	0	1	1	0	0	1	1	0
Anthoceros angustus Steph. (also as Anthoceros formosae Steph.)	0	1	0	0	0	0	0	0	0	0	0	0	0	1	0	0	0	0	0	0
Asperifolia indosinica Bakalin & A.V. Troitsky (all reports of Calypogeia arguta are referred to here)	0	1	0	1	0	1	0	1	0	0	0	0	0	1	1	1	0	1	0	0
Asterella cruciata (Stephani) Horik. (also as Asterella mitsuminensis Shimizu & S. Hatt.)	0	0	0	0	1	0	0	0	0	0	0	0	0	0	0	1	0	0	0	0
Asterella wallichiana (Lehm. & Lindenb.) Grolle	0	0	1	0	0	0	0	0	0	0	0	0	0	0	1	0	0	0	0	0
Bazzania angustifolia Horik.	0	0	0	0	1	0	0	0	0	0	0	0	0	0	0	1	0	0	0	0
Bazzania angustistipula N. Kitag.	0	0	1	0	1	0	1	0	0	1	1	1	0	0	1	1	1	0	1	1
Bazzania faurieana (Steph.) S. Hatt.	0	0	0	0	1	0	0	0	0	0	0	0	0	0	0	1	0	0	0	0
Bazzania himalayana (Mitt.) Schiffn.	0	0	0	1	1	1	1	0	0	0	0	0	0	0	1	1	1	0	0	0
Bazzania japonica (Sande Lac.) Lindb.	0	1	1	1	1	0	1	0	0	0	0	0	0	1	1	1	1	0	0	0
Bazzania mayebarae S. Hatt.	0	1	0	0	0	0	0	0	0	0	0	0	0	1	0	0	0	0	0	0
Bazzania oshimensis (Stephani) Horik.	0	1	0	0	0	0	0	0	0	0	0	0	0	1	0	0	0	0	0	0
Bazzania ovistipula (Steph.) Abeyw.	0	0	1	0	1	0	1	1	1	1	1	1	0	0	1	1	1	1	1	1
Bazzania pearsonii Steph.	0	0	0	1	1	1	1	1	1	0	0	1	0	0	1	1	1	1	0	1
Bazzania praerupta (Reinw., Blume & Nees) Trevis.	0	0	0	0	1	0	1	1	1	1	1	1	0	0	0	1	1	1	1	1
Bazzania recurvolimbata (Steph.) N. Kitag.	0	1	0	0	0	0	0	0	0	0	0	0	0	1	0	0	0	0	0	0
Bazzania tridens (Reinw., Blume & Nees) Trevis.	1	1	1	0	1	0	1	1	1	0	0	0	1	1	1	1	1	1	0	0
Bazzania uncigera (Reinw., Blume & Nees) Trevis.	0	0	0	1	0	1	0	0	0	0	0	0	0	0	1	1	0	0	0	0
Bazzania yakushimensis Horik.	0	0	0	0	1	0	0	0	0	0	0	0	0	0	0	1	0	0	0	0
Blepharostoma minus Horik.	1	0	0	0	0	0	0	0	0	0	0	0	1	0	0	0	0	0	0	0
Calycularia crispula Mitt.	0	1	0	0	1	1	0	1	0	1	1	0	0	1	0	1	0	1	1	0
Calypogeia aeruginosa Mitt.	0	0	0	0	1	0	0	1	0	1	1	0	0	0	0	1	0	1	1	0
Calypogeia apiculata (Steph.) Steph.	1	1	1	0	0	0	1	1	0	0	0	0	1	1	1	0	1	1	0	0
Calypogeia cuspidata (Steph.) Steph.	0	1	0	0	0	0	0	0	0	1	1	0	0	1	0	0	0	0	1	0
Calypogeia granulata Inoue	0	1	1	1	1	1	1	1	0	0	1	0	0	1	1	1	1	1	1	0
Calypogeia japonica Steph.	1	0	0	0	0	0	0	0	0	0	0	0	1	0	0	0	0	0	0	0
Calypogeia lunata Mitt.	0	1	0	0	1	0	1	0	1	1	0	1	0	1	0	1	1	1	1	1
Calypogeia pseudocuspidata Bakalin, Frank Müll. & A.V. Troitsky	0	0	0	0	1	0	0	0	0	0	1	0	0	0	0	1	0	0	1	0
Calypogeia sinensis Bakalin & Buczk. (reports of C. trichomanis are referred to here)	0	0	0	0	1	0	0	0	0	0	0	1	0	0	0	1	0	0	0	1
Calypogeia tosana (Steph.) Steph.	0	1	0	1	1	1	0	1	0	0	0	0	0	1	1	1	0	1	0	0
Calypogeia vietnamica Bakalin	0	0	0	0	1	0	0	0	0	0	1	1	0	0	0	1	0	0	1	1
Cephalozia albula Steph.	0	1	0	0	1	0	0	1	0	0	0	0	0	1	0	1	0	1	0	0
Cephalozia conchata (Grolle & Váňa) Váňa	0	0	0	1	0	0	0	0	0	1	0	0	0	0	1	0	0	0	1	0
Cephalozia hamatiloba Steph.	0	1	0	0	1	0	0	0	0	1	0	1	0	1	0	1	0	0	1	1
Cephalozia siamensis N. Kitag.	0	1	1	1	1	0	1	1	0	0	0	0	0	1	1	1	1	1	0	0
Cephaloziella willisana (Stephani) N. Kitag. (including all reports of Cylindrocolea kiaeri (Austin) Váňa in EA)	0	0	0	0	1	1	0	0	0	1	1	0	0	0	0	1	0	0	1	0
Cephaloziopsis exigua (Inoue) R.M. Schust. & Inoue	0	0	0	0	0	0	0	0	0	0	0	0	0	1	0	0	0	0	0	0
Cheilolejeunea imbricata (Nees) S. Hatt.	0	0	0	0	0	0	0	0	0	0	0	0	0	1	0	0	0	0	0	0
Cheilolejeunea subopaca (Mitt.) Mizut.	0	0	0	0	0	0	1	0	0	0	0	0	0	0	0	0	1	0	0	0
Chiloscyphus polyanthos (L.) Corda	1	0	0	0	0	0	0	0	0	0	0	0	1	0	0	0	0	0	0	0
Cololejeunea appressa (A. Evans) Benedix	1	0	0	0	0	0	0	0	0	0	0	0	1	0	0	0	0	0	0	0
Cololejeunea denticulata (Horik.) S. Hatt.	0	1	0	0	0	1	0	0	0	0	0	0	0	1	0	1	0	0	0	0
Cololejeunea dozyana (Sande Lac.) Schiffn.	0	0	0	0	0	1	0	0	0	0	0	0	0	0	0	1	0	0	0	0
Cololejeunea haskarliana (Lehm.) Schiffn.	1	0	0	0	1	0	0	0	0	0	0	0	1	0	0	1	0	0	0	0
Cololejeunea indica Pandé & R.N. Misra	0	0	0	0	0	0	0	0	0	0	0	0	0	0	0	0	0	0	0	0
Cololejeunea peraffinis (Schiffn.) Schiffn.	0	0	0	0	0	0	0	0	0	0	0	0	0	0	0	0	0	0	0	0
Cololejeunea schmidtii Steph.	0	0	0	0	1	0	0	0	0	0	0	0	0	0	0	1	0	0	0	0
Cololejeunea yakusimensis (S. Hatt.) Mizut.	1	0	0	0	0	0	0	0	0	0	0	0	1	0	0	0	0	0	0	0
Conocephalum japonicum (Thunb.) Grolle	1	1	0	1	0	0	0	0	0	0	0	0	1	1	1	0	0	0	0	0
Conocephalum salebrosum Szweyk., Buczk. & Odrzyk. (all reports of C. conicum are referred to here)	1	0	0	0	0	0	0	0	0	0	0	0	1	0	0	0	0	0	0	0
Cryptolophocolea sikkimensis (Steph.) Bakalin & Maltseva	0	0	0	0	1	0	0	1	0	1	1	1	0	0	0	1	0	1	1	1
Cyathodium cavernarum Kunze	0	0	0	0	0	0	0	0	0	0	0	0	0	1	0	0	0	0	0	0
Cylindrocolea recurvifolia (Steph.) Inoue	0	1	1	1	1	1	0	1	0	1	1	1	0	1	1	1	0	1	1	1
Delavayella serrata Steph.	0	0	0	0	1	1	1	1	1	1	0	1	0	0	0	1	1	1	1	1
Diplophyllum albicans (L.) Dumort.	0	0	0	0	0	0	0	0	0	0	1	0	0	0	0	0	0	0	1	0
Diplophyllum nanum Herzog	0	0	0	1	0	0	0	0	0	0	0	0	0	0	1	0	0	0	0	0
Diplophyllum taxifolium (Wahlenb.) Dumort.	0	0	0	0	0	0	0	0	0	1	0	0	0	0	0	0	0	0	1	0
Diplophyllum trollii Grolle (reports of D. apiculatum in [Guangxi] belong to here)	0	0	0	0	0	0	0	0	0	0	1	0	0	0	0	0	0	0	1	0
Drepanolejeunea angustifolia (Mitt.) Grolle	0	1	1	0	1	0	0	0	0	0	0	0	0	1	1	1	0	0	0	0
Drepanolejeunea commutata Grolle & R.L. Zhu	1	1	0	0	0	0	0	0	0	0	0	0	1	1	0	0	0	0	0	0
Drepanolejeunea herzogii R.L. Zhu & M. L. So	0	0	0	1	0	1	0	1	0	0	0	0	0	0	1	1	0	1	0	0
Drepanolejeunea ternatensis (Gottsche) Steph.	0	0	0	0	1	0	0	0	0	0	0	0	0	1	0	1	0	0	0	0
Dumortiera hirsuta (Sw.) Nees	1	1	0	1	0	0	0	0	0	0	0	0	1	1	1	0	0	0	0	0
Frullania apiculata (Reinw., Blume & Nees) Dumort.	0	0	1	0	1	1	0	0	0	0	0	0	0	0	1	1	0	0	0	0
Frullania ericoides (Nees) Mont.	0	0	0	0	0	0	0	0	0	0	0	0	0	0	0	0	0	0	0	0
Frullania meyeniana Lindenb.	0	0	0	0	0	0	0	0	0	0	0	0	0	0	0	0	0	0	0	0
Frullania moniliata (Reinw., Blume & Nees) Mont. (including all reports of F. tamasrisci from EA)	0	1	1	0	0	0	0	0	0	0	0	0	0	1	1	0	0	0	0	0
Frullania motoyana Steph.	0	0	0	0	0	0	0	0	0	0	1	0	0	0	0	0	0	0	1	0
Frullania nepalensis (Spreng.) Lehm. & Lindenb.	0	1	0	1	1	1	1	1	0	0	0	0	0	1	1	1	1	1	0	0
Frullania obscura (Sw.) Dumort. (also as F. arecae)	0	1	0	0	0	0	0	0	0	0	0	0	0	1	0	0	0	0	0	0
Frullania pocsantha Thaithong & S. Hatt.	0	1	1	0	0	0	0	0	0	0	0	0	0	1	1	0	0	0	0	0
Frullania ramuligera (Nees) Mont.	0	0	0	0	1	0	0	0	0	0	0	0	0	0	0	1	0	0	0	0
Frullania serrata Gottsche	0	0	1	1	0	0	0	0	0	0	0	0	0	0	1	0	0	0	0	0
Frullania tagawana (S. Hatt. & Thaithong) S. Hatt.	0	0	0	0	0	0	0	0	0	1	0	0	0	0	0	0	0	0	1	0
Frullania yuennanensis Steph.	0	0	1	1	1	1	1	1	0	0	0	0	0	0	1	1	1	1	0	0
Fuscocephaloziopsis catenulata subsp. nipponica (S.Hatt.) Váňa & L.Söderstr. (reports of F. catenulata s.l. are belong to here)	0	0	0	0	1	1	0	0	0	0	0	1	0	0	0	1	0	0	0	1
Fuscocephaloziopsis gollanii (Steph.) Váňa & L. Söderstr. (the reports of Cephalozia connivens fropm S Chana are reffered to here)	0	1	0	0	1	0	0	1	1	1	1	1	0	1	0	1	0	1	1	1
Gymnomitrion rubidum (Mitt.) Váňa, Crand.-Stotl. & Stotler	0	0	0	0	0	0	0	1	0	0	0	0	0	0	0	0	0	1	0	0
Haplomitrium mnioides (Lindb.) R.M. Schust.	0	1	0	0	0	0	0	0	0	0	0	0	0	1	0	0	0	0	0	0
Herbertus armitanus (Steph.) H.A. Mill.	0	0	0	0	1	0	0	1	1	1	1	1	0	0	0	1	0	1	1	1
Herbertus dicranus (Taylor ex Gottsche, Lindenb. & Nees) Trevis. (also as Herbertus perrottetii (Steph.) Abeyw.)	0	0	0	0	1	0	0	0	0	1	1	1	0	1	0	1	0	0	1	1
Herbertus ramosus (Steph.) H.A. Mill. (also as Herbertus javanicus (Steph.) H.A. Mill.)	0	1	0	1	1	0	0	0	0	0	1	0	0	1	1	1	0	0	1	1
Heteroscyphus argutus (Nees) Schiffn.	1	1	1	0	1	0	1	0	0	0	0	0	1	1	1	1	1	0	0	0
Heteroscyphus coalitus (Hook.) Schiffn. (also as Heteroscyphus bescherellei (Steph.) S. Hatt.)	1	1	1	0	1	0	1	1	1	1	0	0	1	1	1	1	1	1	1	0
Heteroscyphus tener (Steph.) Schiffn.	0	0	1	1	1	1	1	1	0	1	1	0	0	0	1	1	1	1	1	0
Heteroscyphus wettsteinii Schiffner	0	1	0	0	0	0	0	0	0	0	0	0	0	1	0	0	0	0	0	0
Heteroscyphus zollingeri (Gottsche) Schiffn.	0	1	0	0	0	0	0	0	0	0	0	0	0	1	0	0	0	0	0	0
Isotachis japonica Steph.	0	0	0	1	1	1	1	1	0	1	0	0	0	0	1	1	1	1	1	0
Jackiella javanica Schiffn.	1	1	0	0	1	0	1	0	0	0	0	0	1	1	0	1	1	0	0	0
Jubula javanica Steph.	1	1	1	0	0	0	1	1	0	1	1	0	1	1	1	0	1	1	1	0
Jubula sikkimensis Steph.	0	0	0	0	0	0	0	1	0	1	0	0	0	0	0	0	0	1	1	0
Kurzia borneensis Mizut.	0	1	1	0	0	0	1	1	1	0	0	0	0	1	1	0	1	1	0	0
Kurzia geniculata Mizut.	0	0	0	1	0	0	0	0	0	0	0	0	0	0	1	0	0	0	0	0
Kurzia lineariloba Mizut.	0	0	0	0	0	1	0	0	0	0	0	0	0	0	0	1	0	0	0	0
Kurzia makinoana (Steph.) Grolle	0	0	0	1	1	1	1	1	0	1	1	1	0	0	1	1	1	1	1	1
Lejeunea alata Gottsche	0	0	0	0	0	0	1	0	0	0	0	0	0	0	0	0	1	0	0	0
Lejeunea cocoes Mitt.	0	0	0	1	0	0	0	0	0	0	0	0	0	0	1	0	0	0	0	0
Lejeunea eifrigii Mizut.	0	0	0	0	0	1	0	0	0	0	0	0	0	0	0	1	0	0	0	0
Lejeunea flava (Sw.) Nees	0	1	1	0	1	0	1	0	0	0	0	0	0	1	1	1	1	0	0	0
Lejeunea japonica Mitt.	0	1	0	0	0	0	1	0	0	0	0	0	0	1	0	0	1	0	0	0
Lejeunea magohukui Mizut.	1	0	0	0	0	0	0	0	0	0	0	0	1	0	0	0	0	0	0	0
Lejeunea neelgherriana Gottsche	0	1	0	0	1	0	0	0	0	0	0	0	0	1	0	1	0	0	0	0
Lejeunea obscura Mitt.	1	1	0	0	0	0	0	0	0	0	0	0	1	1	0	0	0	0	0	0
Lejeunea pallidevirens S. Hatt.	0	1	0	1	1	1	0	0	0	0	0	0	0	1	1	1	0	0	0	0
Lejeunea papilionacea Steph. ex Prantl	1	1	0	0	0	0	0	0	0	0	0	0	1	1	0	0	0	0	0	0
Lejeunea parva (S. Hatt.) Mizut. (also as Lejeunea rotundistipula (Steph.) S. Hatt. nom. inval.)	0	0	0	0	1	0	1	0	0	1	0	1	0	0	0	1	1	0	1	1
Lejeunea subacuta Mitt.	0	0	1	0	1	0	0	0	0	0	0	0	0	0	1	1	0	0	0	0
Lejeunea tuberculosa Steph.	1	1	1	0	1	0	0	0	0	0	0	0	1	1	1	1	0	0	0	0
Lepidozia faurieana Steph.	0	1	1	1	1	1	1	1	0	0	0	0	0	1	1	1	1	1	0	0
Lepidozia omeiensis P.C. Chen ex Mizut. & G.C. Zhang	0	0	0	1	0	0	0	0	1	1	0	1	0	0	1	0	0	1	1	1
Lepidozia subintegra Lindenb.	0	1	0	0	0	0	0	0	0	0	0	0	0	1	0	0	0	0	0	0
Lepidozia subtransversa Steph.	0	0	0	1	1	0	0	0	0	0	1	1	0	0	1	1	0	0	1	1
Lepidozia trichodes (Reinw., Blume & Nees) Nees	0	0	0	0	0	1	0	0	0	0	0	0	0	0	0	1	0	0	0	0
Lepidozia vitrea Steph.	0	0	1	1	0	0	1	0	0	0	0	1	0	1	1	0	1	0	0	1
Leptolejeunea balansae Steph.	0	0	0	0	1	0	0	0	0	0	0	0	0	0	0	1	0	0	0	0
Leptolejeunea elliptica (Lehm. & Lindenb.) Besch.	0	1	0	0	0	0	0	0	0	0	0	0	0	1	0	0	0	0	0	0
Leptolejeunea latifolia Herzog	0	0	0	0	0	1	0	0	0	0	0	0	0	0	0	1	0	0	0	0
Leucolejeunea paroica N. Kitag. as Cheilolejeunea kitagawae W. Ye & R.L. Zhu	0	0	0	1	0	1	0	0	0	0	0	0	0	0	1	1	0	0	0	0
Leucolejeunea turgida (Mitt.) Verd.	0	0	1	0	0	0	1	0	0	0	1	0	0	0	1	0	1	0	1	0
Leucolejeunea xanthocarpa (Lehm. & Lindenb.) A. Evans	0	0	0	0	1	0	0	0	0	0	0	0	0	0	0	1	0	0	0	0
Lobatiriccardia yunnanensis Furuki & D.G. Long	0	1	0	1	0	0	0	0	0	0	0	0	0	1	1	0	0	0	0	0
Lophocolea bidentata (L.) Dumort.	0	0	0	0	0	0	0	0	0	1	0	0	0	0	0	0	0	0	1	0
Lophocolea heterophylla (Schrad.) Dumort.	0	1	0	0	0	0	0	0	0	0	0	0	0	1	0	0	0	0	0	0
Lophocolea minor Nees	0	0	0	0	1	0	1	0	0	0	0	0	0	0	0	1	1	0	0	0
Lopholejeunea nigricans (Lindenb.) Steph. ex Schiffn.	0	0	1	0	1	0	0	0	0	0	0	0	0	0	1	1	0	0	0	0
Lopholejeunea soae R.L. Zhu & Gradst.	0	0	1	0	0	0	0	0	0	0	0	0	0	0	1	0	0	0	0	0
Lopholejeunea subfusca (Nees) Schiffn.	1	1	0	0	1	0	0	0	0	0	0	0	1	1	0	1	0	0	0	0
Lopholejeunea zollingeri (Prantl) Steph. ex Schiffn.	0	0	0	0	0	1	0	0	0	0	0	0	0	0	0	1	0	0	0	0
Makinoa crispata (Steph.) Miyake	0	1	0	0	0	0	0	0	0	0	0	0	0	1	0	0	0	0	0	0
Marchantia emarginata Reinw., Blume & Nees ssp. Tosana	1	1	0	0	0	0	0	0	0	0	0	0	1	1	0	0	0	0	0	0
Marchantia paleacea Bertol.	1	0	1	0	0	0	0	0	0	0	0	0	1	0	1	0	0	0	0	0
Marchantia papillata subsp. grossibarba (Steph.) Bischl.	1	1	0	1	0	0	0	0	0	0	0	0	1	1	1	0	0	0	0	0
Marchantia polymorpha L.	0	0	0	0	0	0	0	0	0	0	0	1	0	0	0	0	0	0	0	1
Marsupella stoloniformis N. Kitag.	0	0	0	0	0	0	0	1	1	1	1	0	0	0	0	0	0	1	1	0
Marsupella vietnamica Bakalin et Fedosov	0	0	1	1	0	0	0	1	1	1	1	0	0	0	1	0	0	1	1	0
Mastigophora diclados (Brid. ex F. Weber) Nees	0	1	0	0	0	0	0	0	0	0	0	0	0	1	0	0	0	0	0	0
Mastigophora woodsii (Hook.) Nees	0	0	0	1	1	0	0	0	0	0	0	0	0	0	1	1	0	0	0	0
Metacalypogeia alternifolia (Nees) Grolle	0	0	1	1	1	0	1	1	0	1	1	1	0	0	1	1	1	1	1	1
Metzgeria consanguinea Schiffn.	0	0	0	0	0	1	0	0	0	0	0	1	0	1	0	1	0	0	0	1
Metzgeria leptoneura Spruce	0	0	0	0	0	0	0	1	0	1	1	0	0	0	0	0	0	1	1	0
Metzgeria lindbergii Schiffn. (all reports of M. conjugata referred to here)	0	1	1	0	0	0	1	0	0	0	0	0	0	1	1	0	1	0	0	0
Metzgeria pubescens (Schrank) Raddi	0	0	0	0	0	0	0	0	0	0	0	0	0	0	0	0	0	0	0	0
Microlejeunea punctiformis (Taylor) Steph. (reports of Lejeunea ulicina (Taylor) Gottsche, Lindenb. & Nees from EA are referred to here)	0	0	1	0	1	0	0	0	0	0	0	0	0	0	1	1	0	0	0	0
Mnioloma fuscum (Lehm.) R.M. Schust.	0	1	0	0	0	1	0	1	0	1	0	0	0	1	0	1	0	1	1	0
Mylia vietnamica Bakalin et Vilnet	0	0	0	0	0	0	0	0	0	1	1	1	0	0	0	0	0	0	1	1
Neolepidozia papulosa (Steph.) Fulford et J.Taylor	0	1	0	0	0	0	0	0	0	0	0	0	0	1	0	0	0	0	0	0
Neolepidozia wallichiana (Gottsche) Fulford & J. Taylor	0	0	0	0	0	1	0	0	0	0	0	0	0	0	0	1	0	0	0	0
Notoscyphus lutescens (Lehm. & Lindenb.) Mitt. (also as N. parvus)	0	1	0	0	0	0	0	0	0	0	0	0	0	1	0	0	0	0	0	0
Nowellia curvifolia (Dicks.) Mitt.	0	0	0	1	1	1	1	1	0	0	0	0	0	0	1	1	1	1	0	0
Odontoschisma grosseverrucosum Steph.	0	1	0	0	0	0	0	0	0	0	0	0	0	1	0	0	0	0	0	0
Pallavicinia levieri Schiffn.	0	1	0	0	0	0	0	0	0	1	0	0	0	1	0	0	0	0	1	0
Pallavicinia subciliata (Austin) Steph. (also as Pallavicinia longispina Steph.)	1	1	1	1	1	1	0	0	0	0	0	0	1	1	1	1	0	0	0	0
Pellia endiviifolia (Dicks.) Dumort.	1	1	1	0	0	0	0	0	0	0	0	0	1	1	1	0	0	0	0	0
Plagiochasma cordatum Lehm. & Lindenb.	1	1	0	0	0	0	0	0	0	0	0	0	1	1	0	0	0	0	0	0
Plagiochasma japonicum (Steph.) C. Massal.	1	0	0	0	0	0	0	0	0	0	0	0	1	0	0	0	0	0	0	0
Plagiochasma rupestre (J.R. Forst. & G. Forst.) Stephani	1	0	0	0	0	0	0	0	0	0	0	0	1	0	0	0	0	0	0	0
Plagiochila assamica Steph.	0	0	0	1	1	1	0	0	0	0	0	0	0	0	1	1	0	0	0	0
Plagiochila beddomei Steph.	0	1	1	0	1	0	1	0	0	0	0	0	0	1	1	1	1	0	0	0
Plagiochila chenii Grolle & M.L. So	0	0	0	1	0	0	0	0	0	0	0	0	0	0	1	0	0	0	0	0
Plagiochila chinensis Steph.	0	0	0	0	0	0	0	0	0	0	0	0	0	0	0	0	0	0	0	0
Plagiochila devexa Steph.	0	0	0	0	0	1	0	0	0	0	0	0	0	0	0	1	0	0	0	0
Plagiochila durelii Schiffn.	0	0	0	0	1	0	0	1	0	1	0	0	0	0	0	1	0	1	1	0
Plagiochila flexuosa Mitt.	1	1	0	0	1	0	1	0	0	0	0	0	1	1	0	1	1	0	0	0
Plagiochila fruticosa Mitt.	0	0	1	0	1	0	1	1	0	0	0	0	0	0	1	1	1	1	0	0
Plagiochila gracilis Lindenb. & Gottsche	0	0	1	0	1	1	0	0	1	1	1	1	0	0	1	1	0	1	1	1
Plagiochila grollei Inoue	0	0	0	0	0	0	0	0	0	0	0	0	0	0	0	0	0	0	0	0
Plagiochila hokinensis Steph. (not the same with P. chinensis Steph.?)	0	1	0	0	0	0	0	0	0	0	0	0	0	1	0	0	0	0	0	0
Plagiochila hyalodermica Grolle & M. L. So	0	0	0	0	1	0	0	1	0	0	1	1	0	0	0	1	0	1	1	1
Plagiochila junghuhniana Sande Lac.	0	1	0	0	0	0	0	0	0	0	0	0	0	1	0	0	0	0	0	0
Plagiochila khasiana Mitt.	0	0	0	0	0	0	1	0	0	0	0	0	0	0	0	0	1	0	0	0
Plagiochila nepalensis Lindenb. (also as Plagiochila makinoana S. Hatt.)	0	1	0	0	1	0	0	0	0	0	0	0	0	1	0	1	0	0	0	0
Plagiochila oblonga Inoue	0	0	0	0	0	0	0	0	0	0	0	0	0	0	0	0	0	0	0	1
Plagiochila ovalifolia Mitt.	0	0	0	1	0	0	1	0	0	0	0	0	0	0	1	0	1	0	0	0
Plagiochila parvifolia Lindenb.	1	0	0	0	0	0	0	0	0	0	0	0	1	0	0	0	0	0	0	0
Plagiochila peculiaris Schiffn.	0	1	0	0	0	0	0	0	0	0	0	0	0	1	0	0	0	0	0	0
Plagiochila pseudofirma Herzog	0	0	0	1	1	0	0	0	0	0	0	1	0	0	1	1	0	0	0	1
Plagiochila pulcherrima Horik.	0	1	0	0	1	0	1	1	0	0	0	0	0	1	0	1	1	1	0	0
Plagiochila salacensis Gottsche	0	0	0	0	0	0	0	0	0	0	0	0	0	0	0	0	0	0	0	0
Plagiochila sciophila Nees ex Lindenb. (also as Plagiochila japonica Sande Lac.)	1	1	1	0	0	0	1	1	0	1	1	0	1	1	1	0	1	1	1	0
Plagiochila semidecurrens (Lehm. & Lindenb.) Lehm. & Lindenb.	0	0	0	1	1	1	1	1	1	1	1	1	0	0	1	1	1	1	1	1
Plagiochila subtropica Steph.	0	1	1	1	1	1	1	0	0	0	0	0	0	1	1	1	1	0	0	0
Plagiochila teysmannii Sande Lac.	0	0	0	1	0	0	0	0	0	0	0	0	0	0	1	0	0	0	0	0
Plagiochila trabeculata Steph.	0	1	0	0	1	0	1	1	1	1	1	0	0	1	0	1	1	1	1	1
Plagiochila vexans Schiffn. ex Steph.	0	0	0	0	0	1	0	0	0	0	0	0	0	0	0	1	0	0	0	0
Plagiochila zhuensis Grolle & M. L. So	0	0	0	0	0	0	0	0	0	1	0	0	0	0	0	0	0	0	1	0
Plagiochilion fimbriatum (Mitt.) Inoue	0	0	1	0	1	0	0	0	0	0	0	0	0	0	1	1	0	0	0	0
Plagiochilion mayebarae S. Hatt.	0	0	0	0	0	0	0	1	0	1	0	0	0	0	0	0	0	1	1	0
Plagiochilion theriotianum (Steph.) Inoue	0	0	1	0	1	0	0	0	0	0	0	0	0	0	1	1	0	0	0	0
Plectocolea ariadne (Taylor ex Lehm.) Mitt.	1	0	0	0	0	0	0	0	0	0	0	0	1	0	0	0	0	0	0	0
Plectocolea granulata (Steph.) Bakalin	1	1	0	0	0	0	0	0	0	0	0	0	1	1	0	0	0	0	0	0
Plectocolea hasskarliana (Nees) Mitt.	0	1	0	0	0	0	0	0	0	0	0	0	0	1	0	0	0	0	0	0
Plectocolea infusca Mitt.	0	0	0	0	0	0	0	0	0	0	0	0	0	1	0	0	0	0	0	0
Plectocolea rosulans (Steph.) S. Hatt.	1	1	1	0	0	0	1	0	0	0	0	0	1	1	1	0	1	0	0	0
Plectocolea tetragona (Lindenb.) Amakawa	0	1	0	0	0	0	0	0	0	0	0	0	0	1	0	0	0	0	0	0
Plectocolea truncata (Nees) Bakalin (also as Solenostoma multicarpum (C. Gao & J. Sun) Váňa & D.G. Long)	0	1	0	0	0	0	0	0	0	0	0	0	0	1	0	0	0	0	0	0
Pleurozia gigantea (F. Weber) Lindb.	0	0	0	0	1	0	1	0	0	0	0	0	0	0	0	1	1	0	0	0
Pleurozia subinflata (Austin) Austin	0	0	1	0	1	0	0	0	0	1	1	1	0	0	1	1	0	0	1	1
Plicanthus birmensis (Steph.) R.M. Schust.	0	0	0	0	1	0	1	1	0	0	1	1	0	0	0	1	1	1	1	1
Plicanthus hirtellus (F. Weber) R.M. Schust.	0	1	1	0	1	0	1	0	0	0	0	1	0	1	1	1	1	0	0	1
Porella acutifolia (Lehm. & Lindenb.) Trevis.	0	0	0	1	1	1	0	0	0	0	0	0	0	0	1	1	0	0	0	0
Porella caespitans (Steph.) S. Hatt.	1	1	0	0	0	0	0	0	0	0	0	0	1	1	0	0	0	0	0	0
Porella campylophylla (Lehm. & Lindenb.) Trevis. (including ssp. tosana)	0	1	0	1	1	0	1	1	0	1	1	0	0	1	1	1	1	1	1	0
Porella densifolia (Steph.) S. Hatt.	0	1	0	0	0	0	0	0	0	0	0	0	0	1	0	0	0	0	0	0
Porella grandifolia (Steph.) S. Hatt.	0	0	0	0	0	0	0	0	0	0	0	0	0	0	0	0	0	0	0	0
Porella japonica (Sande Lac.) Mitt.	0	0	0	0	1	0	0	0	0	0	0	0	0	0	0	1	0	0	0	0
Porella javanica (Gottsche ex Steph.) Inoue	0	0	0	0	0	0	0	0	0	0	0	0	0	0	0	0	0	0	0	0
Porella obtusata (Taylor) Trevis. f. macroloba (Steph.) S. Hatt.	0	1	1	0	0	0	0	0	0	0	0	0	0	1	1	0	0	0	0	0
Porella perrottetiana (Mont.) Trevis.	0	1	1	0	0	0	0	0	0	0	0	0	0	1	1	0	0	0	0	0
Porella plumosa (Mitt.) Parihar	0	0	0	0	0	0	0	0	0	0	0	0	0	0	0	0	0	0	0	0
Porella reflexigastria Pócs	0	1	0	1	0	0	0	0	0	0	0	0	0	1	1	0	0	0	0	0
Preissia quadrata (Scop.) Nees	0	0	0	1	0	0	0	0	0	0	0	0	0	0	1	0	0	0	0	0
Pseudolepicolea andoi (R.M. Schust.) Inoue	0	0	0	1	0	0	1	0	0	0	0	0	0	0	1	0	1	0	0	0
Ptychanthus striatus (Lehm. & Lindenb.) Nees	1	1	1	0	1	0	0	0	0	0	0	0	1	1	1	1	0	0	0	0
Radula acuminata Steph.	0	0	0	0	0	0	0	0	0	0	0	0	0	1	0	0	0	0	0	0
Radula apiculata Sande Lac. ex Steph.	1	1	1	0	0	0	0	0	0	0	0	0	1	1	1	0	0	0	0	0
Radula assamica Steph.	0	0	0	0	0	0	0	0	0	0	0	0	0	0	0	0	0	0	0	0
Radula cavifolia Hampe	0	0	1	0	1	0	0	0	1	1	1	1	0	1	1	1	0	1	1	1
Radula constricta Steph.	0	0	0	0	0	0	0	0	0	0	0	0	0	0	0	0	0	0	0	0
Radula fulvifolia (Hook. f. & Taylor) Gottsche, Lindenb. & Nees (as Radula meyeri Steph.)	1	0	0	0	0	0	0	0	0	0	0	0	1	0	0	0	0	0	0	0
Radula inouei K. Yamada	0	0	0	0	0	0	0	0	0	1	1	0	0	0	0	0	0	0	1	0
Radula japonica Gottsche ex Steph.	0	1	0	0	0	0	0	0	0	0	0	0	0	0	0	0	0	0	0	0
Radula javanica Gottsche	1	1	0	0	1	0	0	1	0	0	0	0	1	1	0	1	0	1	0	0
Radula kojana Steph.	0	0	0	0	0	0	0	1	0	0	0	0	0	0	0	0	0	1	0	0
Radula madagascariensis Gottsche	0	0	0	1	0	1	1	1	0	0	0	0	0	0	1	1	1	1	0	0
Riccardia decrescens (Steph.) S. Hatt. (all repotrs of R. multifida are referred to here)	0	1	0	0	0	0	1	0	1	0	0	0	0	1	0	0	1	1	0	0
Riccardia flavovirens Furuki	0	1	0	1	0	0	0	0	0	0	0	0	0	1	1	0	0	0	0	0
Riccardia glauca Furuki	1	0	0	0	0	0	0	0	0	0	0	0	1	0	0	0	0	0	0	0
Riccardia latifrondoides Schiffn.	0	1	0	0	0	0	0	0	0	0	0	0	0	1	0	0	0	0	0	0
Riccardia nagasakiensis (Steph.) S. Hatt.	0	0	1	0	0	0	1	1	0	1	0	0	0	0	1	0	1	1	1	0
Riccardia palmata (Hedw.) Carruth.	0	0	0	0	0	0	0	1	0	0	0	0	0	0	0	0	0	1	0	0
Riccardia parvula Schiffn.	1	0	0	0	0	0	1	1	0	0	0	0	1	1	0	0	1	1	0	0
Riccardia pumila Furuki	0	1	0	1	0	1	0	0	0	0	0	0	0	1	1	1	0	0	0	0
Riccardia pusilla Grolle	0	0	1	0	0	0	0	0	0	0	0	0	0	0	1	0	0	0	0	0
Saccogynidium muricellum (De Not.) Grolle	1	1	0	0	0	0	0	0	0	0	0	0	1	1	0	0	0	0	0	0
Scapania contorta Mitt.	0	0	0	0	1	0	0	1	0	0	1	0	0	0	0	1	0	1	1	0
Scapania ciliatospinosa Horik.	0	0	0	0	1	0	0	0	0	1	1	1	0	0	0	1	0	0	1	1
Scapania ferruginea (Lehm. & Lindenb.) Gottsche	0	0	0	0	0	0	0	1	0	1	1	0	0	0	0	0	0	1	1	0
Scapania ligulata Steph.	0	0	0	1	1	1	1	1	0	0	1	1	0	0	1	1	1	1	1	1
Scapania maxima Horik.	0	0	1	1	1	0	1	1	1	0	0	0	0	0	1	1	1	1	0	0
Scapania metahimalayana Vilnet & Bakalin	0	0	0	0	0	0	0	0	0	1	1	0	0	0	0	0	0	0	1	0
Scapania ornithopoides (With.) Waddell	0	0	0	1	1	0	1	1	1	1	1	1	0	0	1	1	1	1	1	1
Scapania pseudojavanica Vilnet & Bakalin	0	0	0	1	0	0	0	0	0	1	0	0	0	0	1	0	0	0	1	0
Scapania undulata (L.) Dumort.	0	1	1	0	1	0	1	1	0	0	0	0	0	1	1	1	1	1	0	0
Schiffneria hyalina Steph.	0	1	0	0	1	0	0	1	1	0	0	1	0	1	0	1	0	1	1	1
Schistochila aligera (Nees & Blume) J.B. Jack & Steph.	0	0	0	0	0	0	0	0	0	0	0	0	0	0	0	0	0	0	0	0
Schistochila doriae (De Not.) Trevis.	1	1	1	0	0	0	0	0	0	0	0	0	1	1	1	0	0	0	0	0
Schistochila sciurea (Nees) Schiffn.	0	0	0	1	0	0	0	0	0	0	0	0	0	0	1	0	0	0	0	0
Schistochilopsis setosa (Mitt.) Konstant.	0	0	0	0	1	0	0	1	1	1	1	1	0	0	0	1	0	1	1	1
Solenostoma appressifolium var. minus (Amakawa) Váňa & D.G. Long	0	1	0	0	0	0	0	0	0	0	0	0	0	1	0	0	0	0	0	0
Solenostoma faurieanum (Beauverd) R.M. Schust.	0	0	0	0	0	0	0	0	0	1	1	0	0	0	0	0	0	0	1	0
Solenostoma heterolimbatum (Amakawa) Váňa & D.G.Long	0	0	0	0	0	1	0	0	0	0	0	0	0	0	0	1	0	0	0	0
Solenostoma parvitextum (Amakawa) Váňa & D.G. Long	0	0	0	0	0	0	0	0	0	1	1	0	0	0	0	0	0	0	1	0
Solenostoma pseudocyclops (Inoue) Váňa & D.G. Long	0	0	0	0	0	0	0	0	0	1	0	0	0	0	0	0	0	0	1	0
Solenostoma rotundatum Amakawa	1	1	0	0	0	0	0	0	0	0	0	0	1	1	0	0	0	0	0	0
Solenostoma schaulianum (Steph.) Váňa & D.G. Long	0	0	0	0	0	0	0	1	0	0	0	0	0	0	0	0	0	1	0	0
Solenostoma suborbiculatum (Amakawa) Váňa & D.G. Long	0	0	0	0	0	0	0	1	0	1	1	0	0	0	0	0	0	1	1	0
Southbya grollei N. Kitag.	1	0	0	0	0	0	0	0	0	0	0	0	1	0	0	0	0	0	0	0
Sphenolobopsis pearsonii (Spruce) R.M. Schust.	0	0	0	0	1	0	0	1	0	1	1	0	0	0	0	1	0	1	1	0
Spruceanthus semirepandus (Nees) Verd.	0	1	0	0	1	0	1	1	0	1	0	0	0	1	0	1	1	1	1	0
Syzygiella autumnalis (DC.) K. Feldberg, Váňa, Hentschel & Heinrichs	0	0	0	1	0	0	0	0	0	0	0	0	0	0	1	0	0	0	0	0
Syzygiella elongella (Taylor) K. Feldberg, Váňa, Hentschel & Heinrichs	0	0	1	0	1	0	0	0	0	0	0	1	0	0	1	1	0	0	0	1
Syzygiella nipponica (S. Hatt.) K. Feldberg, Váňa, Hentschel & Heinrichs	0	0	0	0	0	0	0	0	0	1	0	0	0	0	0	0	0	0	1	0
Thysananthus comosus Lindenb.	0	0	0	0	0	0	0	0	0	0	0	0	0	0	0	0	0	0	0	0
Trichocolea japonica T. Katag.	0	0	0	1	0	0	0	0	0	0	0	0	0	0	1	0	0	0	0	0
Trichocolea pluma Dumort.	0	0	0	0	1	0	0	1	1	1	0	0	0	0	0	1	0	1	1	0
Trichocolea rudimentaris Stephani	0	0	0	0	1	0	0	0	0	0	0	0	0	0	0	1	0	0	0	0
Trichocolea tomentella (Ehrh.) Dumort.	0	0	1	1	1	1	0	1	1	0	0	0	0	0	1	1	0	1	0	0
Tuzibeanthus chinensis (Steph.) Mizut.	0	0	0	0	0	0	0	0	0	0	0	0	0	0	0	0	0	0	0	0
Vietnamiella epiphytica Bakalin et Vilnet	0	0	0	0	0	0	0	0	0	1	1	0	0	0	0	0	0	0	1	0
Wiesnerella denudata (Mitt.) Steph.	0	1	0	0	0	0	0	0	0	0	0	0	0	1	0	0	0	0	0	0
